# Supplementary material for: TMPRSS2-ERG fusion promotes prostate cancer metastases in bone
Source: Oncotarget. 2016 Dec 31;8(7):11827–40. doi: 10.18632/oncotarget.14399 (PMC5355307; doi:10.18632/oncotarget.14399)
Supplement: Supplementary file 2 [file oncotarget-08-11827-s002.xlsx]

## Sheet: Feuil1
CANCER
Diseases or Functions Annotation	p-Value	Activation z-score	Molecules	# Molecules
breast or colorectal cancer	0.000114	-1.941	ABCA1, ADAMTS15, ADAMTS17, APOL6, ARAP3, ARFGEF3, ARHGDIB, ARHGEF38, ARMC4, ATP10D, ATP8B1, BATF2, BCHE, C1QL1, CA9, CARD6, CCDC141, CCL2, CD24, CDH1, CDH11, CDH26, CEACAM5, CEACAM6, CHRM3, CLMN, CNTNAP1, COL16A1, COL17A1, COL1A2, COL7A1, CPOX, CREB3L1, CSGALNACT2, CTGF, CYB5R2, DCC, DCHS2, DDX60, DDX60L, DNER, EBI3, EML6, EN1, EPHB6, ERBB3, F5, FCHSD2, FGFBP1, GLIPR1, GPR153, GPR4, GPR87, HCLS1,…	132
mammary tumor	0.00226	-1.524	ARHGDIB, ATP10D, CA9, CCL2, CD24, CDH1, CDH11, CEACAM5, CEACAM6, CHRM3, CLMN, COL16A1, COL1A2, CTGF, DDX60L, DNER, EML6, EN1, EPHB6, ERBB3, F5, GPR153, GPR4, HERC5, HTR2B, IFIT1, IL1A, IL23A, IL2RG, IRS2, ITGA5, ITGAX, KCNJ6, KRT15, LTBP2, MMP13, MUC5B, MYEOV, MYO7B, NFKBIA, NOS3, PDZD2, PECAM1, PPL, RNF128, SHANK1, SOD2, TBX2, TCN1, TLE1, TLR3, WNT7A, WNT7B	53
digestive system cancer	5.9e-05	-1.501	ABCA1, ACER3, ADAMTS15, ADAMTS17, APOL6, ARAP3, ARFGEF3, ARHGAP31, ARHGEF38, ARMC4, ARRDC4, ATP10D, ATP8B1, BATF2, BCHE, BHLHE41, BICDL1, C14orf37, C1QL1, C3AR1, C5, C6orf132, C9orf152, CA9, CAPN8, CARD6, CBX2, CBX7, CCDC141, CCDC78, CCL2, CD24, CDH1, CDH11, CDH26, CEACAM5, CEACAM6, CHRM3, CLCN1, CLMN, CNTNAP1, COL16A1, COL17A1, COL1A2, COL7A1, CPOX, CREB3L1, CSGALNACT2, CTGF, CYB5R2, DCC, DCHS2,…	187
abdominal cancer	1.56e-07	-1.2	ABCA1, ACER3, ADAMTS15, ADAMTS17, APOD, APOL6, ARAP3, ARFGEF3, ARHGAP31, ARHGDIB, ARHGEF38, ARMC4, ARRDC4, ATP10D, ATP8B1, BAMBI, BATF2, BCHE, BHLHE41, BICDL1, C14orf37, C17orf67, C1QL1, C3AR1, C5, C6orf132, C9orf152, CA9, CACNG8, CAPN8, CARD6, CBX2, CBX7, CCDC141, CCDC78, CCL2, CD24, CDH1, CDH11, CDH26, CEACAM5, CEACAM6, CHRM3, CLCN1, CLIC2, CLMN, CNTNAP1, COL16A1, COL17A1, COL1A2, COL7A1, CPNE5…	204
hematologic cancer	0.000442	-1.195	ABCA1, ADAMTS15, ADAMTS17, ARHGAP31, ARHGEF38, ARMC4, ARMC9, ATP10D, BCHE, C5, CBX2, CBX7, CCDC141, CCDC69, CCL2, CD24, CDH1, CDH11, CNTNAP1, COL16A1, COL17A1, COL1A2, COL7A1, CSGALNACT2, CXCL11, CYB5R2, DCC, DCHS2, DDX58, DDX60, DDX60L, DNER, ERBB3, F5, HES1, ICAM1, ID3, IFI35, IFI44, IFIT1, IL2RG, IL7R, IRAK2, IRS2, ITGA5, ITGAX, ITPKB, KCNJ6, KLHDC8B, KRT81, METTL12, MMP13, MUC5B, MYO7B, NFKBI…	75
Lymphoid Cancer and Tumors	0.000851	-1.134	ABCA1, ADAMTS15, ADAMTS17, ARHGAP31, ARHGEF38, ARMC4, ARMC9, ATP10D, CCDC141, CCDC69, CCL2, CD24, CDH1, CDH11, CNTNAP1, COL16A1, COL17A1, COL1A2, COL7A1, CXCL11, CYB5R2, DCC, DCHS2, DDX58, DDX60, DDX60L, DNER, ERBB3, F5, HES1, ICAM1, ID3, IFI35, IFI44, IFIT1, IL2RG, IL7R, INHBA, IRAK2, IRS2, ITGA5, ITGAX, ITPKB, KCNJ6, KLHDC8B, KRT81, METTL12, MMP13, MUC5B, MYO7B, NFKBIA, NID1, OAS2, PARP9, PCSK9…	72
growth of tumor	0.000358	-1.01	BAMBI, BATF2, CA9, CCL2, CD24, CDH1, CTGF, CXCL11, DCC, ERBB3, GPR4, HES1, ICAM1, ID3, IL1A, INHBA, ITGA5, ITGB8, MAGEC2, NFKBIA, PLA2G4A, SOD2, TGM2, TLE1, TLR3, TXNIP	26
abdominal neoplasm	1.46e-07	-0.961	ABCA1, ACER3, ADAMTS15, ADAMTS17, APOD, APOL6, ARAP3, ARFGEF3, ARHGAP31, ARHGDIB, ARHGEF38, ARMC4, ARRDC4, ATP10D, ATP8B1, BAMBI, BATF2, BCHE, BHLHE41, BICDL1, C14orf37, C17orf67, C1QL1, C3AR1, C5, C6orf132, C9orf152, CA9, CACNG8, CAPN8, CARD6, CBX2, CBX7, CCDC141, CCDC78, CCL2, CD24, CDH1, CDH11, CDH26, CEACAM5, CEACAM6, CHRM3, CLCN1, CLIC2, CLMN, CNTNAP1, COL16A1, COL17A1, COL1A2, COL7A1, CPNE5…	205
hematological neoplasia	9.9e-05	-0.863	ABCA1, ADAMTS15, ADAMTS17, ARHGAP31, ARHGEF38, ARMC4, ARMC9, ATP10D, BCHE, C5, CBX2, CBX7, CCDC141, CCDC69, CCL2, CD24, CDH1, CDH11, CNTNAP1, COL16A1, COL17A1, COL1A2, COL7A1, CSGALNACT2, CXCL11, CYB5R2, DCC, DCHS2, DDX58, DDX60, DDX60L, DNER, ERBB3, F5, HES1, ICAM1, ID3, IFI35, IFI44, IFIT1, IL1A, IL2RG, IL7R, INHBA, IRAK2, IRS2, ITGA5, ITGAX, ITPKB, KCNJ6, KLHDC8B, KRT81, METTL12, MMP13, MS4A2,…	79
malignant solid tumor	1.62e-09	-0.86	ABCA1, ACER3, ADAMTS15, ADAMTS17, APOD, APOL6, ARAP3, ARFGEF3, ARHGAP31, ARHGDIB, ARHGEF38, ARMC4, ARMC9, ARRDC4, ATP10D, ATP8B1, BAMBI, BATF2, BCHE, BHLHE41, BICDL1, C14orf37, C17orf67, C1orf226, C1QL1, C3AR1, C5, C6orf132, C9orf152, CA5B, CA9, CACNG8, CAPN8, CARD6, CBX2, CBX7, CCDC141, CCDC78, CCL2, CD24, CDH1, CDH11, CDH26, CEACAM5, CEACAM6, CHRM3, CLCN1, CLIC2, CLMN, CNTNAP1, COL16A1, COL17A1…	220
intestinal tumor	0.000264	-0.832	ABCA1, ACER3, ADAMTS15, ADAMTS17, APOL6, ARAP3, ARFGEF3, ARHGAP31, ARHGEF38, ARMC4, ATP10D, ATP8B1, BATF2, BCHE, BHLHE41, C14orf37, C1QL1, C5, C6orf132, CAPN8, CARD6, CCDC141, CCL2, CDH1, CDH11, CDH26, CEACAM5, CEACAM6, CHRM3, CLCN1, CLMN, CNTNAP1, COL16A1, COL17A1, COL1A2, COL7A1, CPOX, CREB3L1, CSGALNACT2, CTGF, CYB5R2, DCC, DCHS2, DDX60, DDX60L, DNER, EBI3, EML6, EN1, ERBB3, F5, FCHSD2, FGFBP1…	159
lymphocytic neoplasm	2.33e-05	-0.816	ADAMTS15, ARMC9, CCL2, CD24, CDH1, CDH11, CNTNAP1, COL17A1, COL1A2, COL7A1, CXCL11, CYB5R2, DCC, DCHS2, DDX58, DNER, ICAM1, ID3, IFI35, IFI44, IL2RG, IL7R, INHBA, IRS2, ITGA5, ITGAX, ITPKB, KCNJ6, KLHDC8B, MYO7B, NFKBIA, OAS2, PCSK9, PDZD2, PECAM1, PTPN14, RNF125, S1PR1, SECTM1, SH2B3, SHANK1, SOCS2, SOD2, TCN1, TLR3, UGT1A1	46
lymphoproliferative malignancy	0.000579	-0.816	ABCA1, ADAMTS15, ADAMTS17, ARHGAP31, ARHGEF38, ARMC4, ARMC9, ATP10D, BCHE, C5, CCDC141, CCDC69, CCL2, CD24, CDH1, CDH11, CNTNAP1, COL16A1, COL17A1, COL1A2, COL7A1, CXCL11, CYB5R2, DCC, DCHS2, DDX58, DDX60, DDX60L, DNER, ERBB3, F5, HES1, ICAM1, ID3, IFI35, IFI44, IFIT1, IL2RG, IL7R, IRS2, ITGA5, ITGAX, ITPKB, KCNJ6, KLHDC8B, KRT81, METTL12, MMP13, MUC5B, MYO7B, NFKBIA, NID1, OAS2, PARP9, PCSK9, PD…	71
lymphoid cancer	0.00149	-0.816	ABCA1, ADAMTS15, ADAMTS17, ARHGAP31, ARHGEF38, ARMC4, ARMC9, ATP10D, CCDC141, CCDC69, CCL2, CD24, CDH1, CDH11, CNTNAP1, COL16A1, COL17A1, COL1A2, COL7A1, CXCL11, CYB5R2, DCC, DCHS2, DDX58, DDX60, DDX60L, DNER, ERBB3, F5, HES1, ICAM1, ID3, IFI35, IFI44, IFIT1, IL2RG, IL7R, IRAK2, IRS2, ITGA5, ITGAX, ITPKB, KCNJ6, KLHDC8B, KRT81, METTL12, MMP13, MUC5B, MYO7B, NFKBIA, NID1, OAS2, PARP9, PCSK9, PDZD2…	70
lung cancer	0.000944	-0.762	ABCA1, ARMC4, BCHE, CA9, CARD6, CBX7, CCL2, CD24, CDH1, CDH26, CHRM3, CPOX, DCC, DDX60L, DNER, EPHB6, ERBB3, GPR4, HERC5, HES1, ICAM1, IL1A, IL2RG, IL7R, INHBA, ITGA5, ITGAX, LYPD3, MAGEA1, MAGEC2, MMP13, MYO6, NID1, PCSK9, PECAM1, PJA2, PLA2G4A, PTPN14, RNF128, S1PR1, SAMD3, SOD2, TCN1, TFPI2, UGT1A1, WNT7A	46
neoplasia of epithelial tissue	7.89e-07	-0.714	ABCA1, ACER3, ADAMTS15, ADAMTS17, APOD, APOL6, ARAP3, ARFGEF3, ARHGAP31, ARHGDIB, ARHGEF38, ARMC4, ARRDC4, ATP10D, ATP8B1, BAMBI, BATF2, BCHE, BHLHE41, BICDL1, C14orf37, C17orf67, C1QL1, C3AR1, C5, C6orf132, C9orf152, CA9, CACNG8, CAPN8, CARD6, CBX2, CBX7, CCDC141, CCDC78, CCL2, CD24, CDH1, CDH11, CDH26, CEACAM5, CEACAM6, CHRM3, CLCN1, CLIC2, CLMN, CNTNAP1, COL16A1, COL17A1, COL1A2, COL7A1, CPNE5…	206
tumorigenesis of tissue	8e-07	-0.681	ABCA1, ACER3, ADAMTS15, ADAMTS17, APOD, APOL6, ARAP3, ARFGEF3, ARHGAP31, ARHGDIB, ARHGEF38, ARMC4, ARRDC4, ATP10D, ATP8B1, BAMBI, BATF2, BCHE, BHLHE41, BICDL1, C14orf37, C17orf67, C1QL1, C3AR1, C5, C6orf132, C9orf152, CA9, CACNG8, CAPN8, CARD6, CBX2, CBX7, CCDC141, CCDC69, CCDC78, CCL2, CD24, CDH1, CDH11, CDH26, CEACAM5, CEACAM6, CHRM3, CLCN1, CLIC2, CLMN, CNTNAP1, COL16A1, COL17A1, COL1A2, COL7A…	208
Gastrointestinal Tract Cancer and Tumors	0.000137	-0.581	ABCA1, ACER3, ADAMTS15, ADAMTS17, APOL6, ARAP3, ARFGEF3, ARHGAP31, ARHGEF38, ARMC4, ATP10D, ATP8B1, BATF2, BCHE, BHLHE41, C14orf37, C1QL1, C5, C6orf132, CA9, CAPN8, CARD6, CCDC141, CCL2, CDH1, CDH11, CDH26, CEACAM5, CEACAM6, CHRM3, CLCN1, CLMN, CNTNAP1, COL16A1, COL17A1, COL1A2, COL7A1, CPOX, CREB3L1, CSGALNACT2, CTGF, CYB5R2, DCC, DCHS2, DDX60, DDX60L, DNER, EBI3, EML6, EN1, EPHA4, ERBB3, F5, FC…	166
pelvic cancer	3.36e-07	-0.555	ABCA1, ADAMTS17, APOD, ARAP3, ARHGDIB, ARMC4, ATP10D, ATP8B1, BAMBI, C17orf67, C3AR1, C5, CA9, CACNG8, CAPN8, CBX7, CCDC141, CCDC78, CCL2, CD24, CDH1, CDH11, CDH26, CEACAM6, CHRM3, CLCN1, CLIC2, CLMN, CNTNAP1, COL17A1, COL1A2, COL7A1, CPNE5, CPOX, CSGALNACT2, CTGF, CXCL11, DCC, DCHS2, DDX58, DDX60, DDX60L, DNER, EML6, EPHA4, EPHB6, ERBB3, F5, GALNT5, GLIPR1, GPA33, GPR4, GPR87, HCLS1, HERC5, HHLA…	117
cancer of secretory structure	0.00168	-0.555	ABCA1, ADAMTS15, ADAMTS17, APOD, ARAP3, ARHGDIB, ATP10D, BAMBI, BCHE, C9orf152, CAPN8, CBX7, CCDC141, CCL2, CD24, CDH1, CDH11, CDH26, CEACAM6, CNTNAP1, COL1A2, COL7A1, CPNE5, CREB3L1, CSGALNACT2, CTGF, DCC, DCHS2, DDX58, DNER, EML6, EPHA4, ERBB3, F5, GAD1, GLIPR1, GRAMD1B, HERC5, ICAM1, ID3, IL7R, IRAK2, IRS2, ITGA5, ITGAX, ITGB8, KLF12, KRT15, LRRC6, MAGEC2, MUC5B, NFKBIA, NID1, NOS3, OAS2, PADI…	75
cancer	4.71e-09	-0.511	ABCA1, ACER3, ADAMTS15, ADAMTS17, APOD, APOL6, ARAP3, ARFGEF3, ARHGAP31, ARHGDIB, ARHGEF38, ARMC4, ARMC9, ARRDC4, ATP10D, ATP8B1, BAMBI, BATF2, BCHE, BHLHE41, BICDL1, C14orf37, C17orf67, C1orf226, C1QL1, C3AR1, C5, C6orf132, C9orf152, CA5B, CA9, CACNG8, CAPN8, CARD6, CBX2, CBX7, CCDC141, CCDC69, CCDC78, CCL2, CD24, CDH1, CDH11, CDH26, CEACAM5, CEACAM6, CHRM3, CLCN1, CLIC2, CLMN, CNTNAP1, COL16A1,…	221
epithelial cancer	2.49e-06	-0.484	ABCA1, ACER3, ADAMTS15, ADAMTS17, APOD, APOL6, ARAP3, ARFGEF3, ARHGAP31, ARHGEF38, ARMC4, ARRDC4, ATP10D, ATP8B1, BATF2, BCHE, BHLHE41, BICDL1, C14orf37, C17orf67, C1QL1, C3AR1, C5, C6orf132, C9orf152, CA9, CACNG8, CAPN8, CARD6, CBX2, CBX7, CCDC141, CCDC78, CCL2, CD24, CDH1, CDH11, CDH26, CEACAM5, CEACAM6, CHRM3, CLCN1, CLIC2, CLMN, CNTNAP1, COL16A1, COL17A1, COL1A2, COL7A1, CPNE5, CPOX, CREB3L1,…	204
urogenital cancer	4.37e-07	-0.478	ABCA1, ADAMTS17, APOD, ARAP3, ARFGEF3, ARHGDIB, ARMC4, ATP10D, ATP8B1, BAMBI, C17orf67, C3AR1, C5, CA9, CACNG8, CAPN8, CBX7, CCDC141, CCDC78, CCL2, CD24, CDH1, CDH11, CEACAM6, CHRM3, CLCN1, CLIC2, CLMN, CNTNAP1, COL17A1, COL1A2, COL7A1, CPNE5, CPOX, CSGALNACT2, CTGF, CXCL11, DCC, DCHS2, DDX58, DDX60, DDX60L, DNER, EML6, EPHA4, EPHB6, ERBB3, F5, GALNT5, GLIPR1, GPA33, GPR4, GPR87, GRAMD1B, HCLS1, …	123
hyperplasia of epithelial tissue	0.000838	-0.314	CA9, ERBB3, FA2H, GPR4, IL23A, ITGB8, NFKBIA	7
respiratory system tumor	0.000998	-0.192	ABCA1, ARMC4, BCHE, CA9, CARD6, CBX7, CCL2, CD24, CDH1, CDH26, CERS4, CHRM3, CPOX, DCC, DDX60L, DNER, EPHB6, ERBB3, GPR4, HERC5, HES1, ICAM1, IL1A, IL2RG, IL7R, INHBA, ITGA5, ITGAX, LYPD3, MAGEA1, MAGEC2, MMP13, MYO6, NID1, PCSK9, PECAM1, PJA2, PLA2G4A, PTPN14, RNF128, S1PR1, SAMD3, SOD2, TCN1, TFPI2, TLR3, UGT1A1, WNT7A	48
lung tumor	0.00107	-0.192	ABCA1, ARMC4, BCHE, CA9, CARD6, CBX7, CCL2, CD24, CDH1, CDH26, CERS4, CHRM3, CPOX, DCC, DDX60L, DNER, EPHB6, ERBB3, GPR4, HERC5, HES1, ICAM1, IL1A, IL2RG, IL7R, INHBA, ITGA5, ITGAX, LYPD3, MAGEA1, MAGEC2, MMP13, MYO6, NID1, PCSK9, PECAM1, PJA2, PLA2G4A, PTPN14, RNF128, S1PR1, SAMD3, SOD2, TCN1, TFPI2, UGT1A1, WNT7A	47
genital tract cancer	1.9e-06	-0.152	ABCA1, APOD, ARAP3, ARHGDIB, ARMC4, ATP10D, ATP8B1, BAMBI, C17orf67, C3AR1, C5, CA9, CAPN8, CBX7, CCDC141, CCDC78, CCL2, CD24, CDH1, CDH11, CEACAM6, CHRM3, CLCN1, CLIC2, CLMN, CNTNAP1, COL17A1, COL1A2, COL7A1, CPNE5, CPOX, CSGALNACT2, CTGF, CXCL11, DCC, DCHS2, DDX58, DDX60, DNER, EML6, EPHA4, EPHB6, ERBB3, F5, GALNT5, GLIPR1, GPA33, GPR4, GPR87, HCLS1, HERC5, HHLA2, HIVEP2, HTR2B, ID3, IFI44, IFI…	109
lymphocytic cancer	0.000706	0	ADAMTS15, ARMC9, CD24, CDH11, COL17A1, COL1A2, CXCL11, CYB5R2, DCC, DCHS2, ICAM1, ID3, IFI35, IFI44, IL2RG, IRS2, ITGA5, ITGAX, ITPKB, KCNJ6, KLHDC8B, MYO7B, NFKBIA, OAS2, PDZD2, PECAM1, PTPN14, SECTM1, SH2B3, SOD2, TCN1, UGT1A1	32
adenocarcinoma	4.61e-07	0.277	ABCA1, ACER3, ADAMTS15, ADAMTS17, APOD, APOL6, ARAP3, ARFGEF3, ARHGAP31, ARHGEF38, ARMC4, ATP10D, ATP8B1, BATF2, BCHE, BHLHE41, C14orf37, C17orf67, C1QL1, C3AR1, C5, C6orf132, C9orf152, CA9, CAPN8, CARD6, CBX7, CCDC141, CCDC78, CCL2, CD24, CDH1, CDH11, CDH26, CEACAM5, CEACAM6, CHRM3, CLCN1, CLIC2, CLMN, CNTNAP1, COL16A1, COL17A1, COL1A2, COL7A1, CPNE5, CPOX, CREB3L1, CSGALNACT2, CTGF, CXCL11, CYB…	190
hyperplasia of tissue	0.00136	0.287	CA9, ERBB3, FA2H, GPR4, IL1A, IL23A, ITGB8, MMP13, NFKBIA	9
tumorigenesis of genital organ	7.35e-07	0.298	ABCA1, APOD, ARAP3, ARHGDIB, ARMC4, ATP10D, ATP8B1, BAMBI, C17orf67, C3AR1, C5, CA9, CAPN8, CBX7, CCDC141, CCDC78, CCL2, CD24, CDH1, CDH11, CEACAM6, CHRM3, CLCN1, CLIC2, CLMN, CNTNAP1, COL17A1, COL1A2, COL7A1, CPNE5, CPOX, CSGALNACT2, CTGF, CXCL11, DCC, DCHS2, DDX58, DDX60, DNER, EML6, EPHA4, EPHB6, ERBB3, F5, GALNT5, GLIPR1, GNG11, GPA33, GPR4, GPR87, HCLS1, HERC5, HHLA2, HIVEP2, HTR2B, ID3, IFI…	113
genital tumor	7.53e-07	0.298	ABCA1, APOD, ARAP3, ARHGDIB, ARMC4, ATP10D, ATP8B1, BAMBI, C17orf67, C3AR1, C5, CA9, CAPN8, CBX7, CCDC141, CCDC78, CCL2, CD24, CDH1, CDH11, CEACAM6, CHRM3, CLCN1, CLIC2, CLMN, CNTNAP1, COL17A1, COL1A2, COL7A1, CPNE5, CPOX, CSGALNACT2, CTGF, CXCL11, DCC, DCHS2, DDX58, DDX60, DNER, EML6, EPHA4, EPHB6, ERBB3, F5, GALNT5, GLIPR1, GNG11, GPA33, GPR4, GPR87, HCLS1, HERC5, HHLA2, HIVEP2, HTR2B, ID3, IFI…	113
cancer of cells	0.000265	0.478	ABCA1, ADAMTS15, APOD, ARFGEF3, ARMC4, ATP10D, C5, C6orf132, CA9, CCDC78, CCL2, CD24, CDH1, CDH11, CHRM3, CLCN1, COL1A2, COL7A1, CPOX, CREB3L1, CSGALNACT2, CTGF, CXCL11, DCC, DCHS2, DDX58, DDX60L, EBI3, EML6, EPHB6, ERBB3, F5, FA2H, GPA33, GPR153, GPR4, GPR87, HCLS1, HES1, HHLA2, HIVEP2, IFI35, IFI44, IFIT1, IL1A, IL2RG, IL7R, INHBA, IRS2, ITGA5, ITGAX, ITPKB, KLHL41, KRT81, LTBP2, LYST, MAGEA1, …	88
neoplasia of cells	0.000398	0.552	ABCA1, ADAMTS15, APOD, ARFGEF3, ARMC4, ATP10D, C5, C6orf132, CA9, CCDC78, CCL2, CD24, CDH1, CDH11, CHRM3, CLCN1, COL1A2, COL7A1, CPOX, CREB3L1, CSGALNACT2, CTGF, CXCL11, DCC, DCHS2, DDX58, DDX60L, EBI3, EML6, EPHB6, ERBB3, F5, FA2H, GPA33, GPR153, GPR4, GPR87, HCLS1, HES1, HHLA2, HIVEP2, IFI35, IFI44, IFIT1, IL1A, IL2RG, IL7R, INHBA, IRS2, ITGA5, ITGAX, ITPKB, KLHL41, KRT81, LTBP2, LYST, MAGEA1, …	89
advanced malignant tumor	0.000227	1.954	ATP8B1, BHLHE41, CCL2, CD24, CDH1, CEACAM5, CTGF, DCC, DDX58, EBI3, EN1, EPHB6, ERBB3, HCLS1, ICAM1, ID3, IL1A, IL23A, IL2RG, INHBA, NFKBIA, NOS3, PECAM1, SECTM1, SOD3, TFPI2, TGM2, TXNIP, WNT7B	29
metastasis	0.000492	1.954	BHLHE41, CCL2, CD24, CDH1, CEACAM5, CTGF, DCC, DDX58, EBI3, EN1, ERBB3, HCLS1, ICAM1, ID3, IL1A, IL23A, IL2RG, INHBA, NFKBIA, NOS3, PECAM1, SECTM1, SOD3, TGM2, TXNIP, WNT7B	26
