# Supplementary material for: TMPRSS2-ERG fusion promotes prostate cancer metastases in bone
Source: Oncotarget. 2016 Dec 31;8(7):11827–40. doi: 10.18632/oncotarget.14399 (PMC5355307; doi:10.18632/oncotarget.14399)
Supplement: Supplementary file 3 [file oncotarget-08-11827-s003.xlsx]

## Sheet: Feuil1
Cell-To-Cell Signaling and Interaction
Diseases or Functions Annotation	p-Value	Activation z-score	Molecules	# Molecules
adhesion of mononuclear leukocytes	0.00238	2.586	CCL2, CXCL11, ICAM1, IL1A, ITGA5, ITGAX, PECAM1	7
recruitment of cells	5.76e-05	2.09	C3AR1, C5, CCL2, CXCL11, DDX58, EN1, ICAM1, IL1A, IL23A, NFKBIA, NOS3, PECAM1, S1PR1, SOD2, SOD3, TLR3	16
response of lymphocytes	0.000297	2.005	C3AR1, CCL2, CXCL11, EBI3, FSTL1, ICAM1, IL23A, IL7R, ITPKB, TLR3	10
adhesion of cancer cells	0.000112	2	CCL2, CDH1, ICAM1, IL1A, ITGA5	5
adhesion of monocytes	0.00198	1.981	CCL2, ICAM1, IL1A, ITGAX	4
binding of endothelial cells	3.02e-05	1.97	C5, CCL2, CXCL11, F5, ICAM1, IL1A, PECAM1, S1PR1	8
binding of gonadal cell lines	0.00231	1.96	CD24, CNTNAP1, IL2RG, ITGAX	4
activation of lymphoid cells	1.32e-05	1.941	C3AR1, CCL2, CEACAM5, CEACAM6, DDX58, HSH2D, ICAM1, IL1A, IL23A, IL2RG, ITGA5, ITGAX, ITPKB, KCNN4, LYST, NFKBIA, PECAM1, SOCS2, TLR3, TXNIP	20
response of lymphatic system cells	0.000138	1.941	C3AR1, C5, CCL2, CXCL11, EBI3, FSTL1, ICAM1, IL23A, IL7R, ITPKB, TLR3	11
response of mononuclear leukocytes	0.000319	1.802	C3AR1, C5, CCL2, CXCL11, EBI3, FSTL1, ICAM1, IL23A, IL7R, ITPKB, TLR3	11
adhesion of phagocytes	0.000558	1.795	ARAP3, C5, CCL2, CDH1, ICAM1, IL1A, ITGA5, ITGAX	8
activation of lymphocytes	4.27e-05	1.771	C3AR1, CCL2, CEACAM5, CEACAM6, DDX58, HSH2D, ICAM1, IL1A, IL23A, IL2RG, ITGA5, ITPKB, KCNN4, LYST, NFKBIA, PECAM1, SOCS2, TLR3, TXNIP	19
activation of macrophages	0.00136	1.765	CCL2, ICAM1, IL23A, INHBA, ITGA5, MAOB, MUC5B, NOS3, TGM2, TLR3	10
activation of mononuclear leukocytes	2.71e-05	1.751	C3AR1, C5, CCL2, CEACAM5, CEACAM6, DDX58, HSH2D, ICAM1, IL1A, IL23A, IL2RG, ITGA5, ITPKB, KCNN4, LYST, NFKBIA, PECAM1, SOCS2, TLR3, TXNIP	20
T cell response	0.00121	1.751	C3AR1, CCL2, CXCL11, EBI3, ICAM1, IL23A, IL7R, TLR3	8
adhesion of myeloid cells	0.00109	1.669	ARAP3, C5, CCL2, ICAM1, IL1A, ITGA5, ITGAX, PECAM1	8
activation of T lymphocytes	4.67e-05	1.578	C3AR1, CCL2, CEACAM5, CEACAM6, DDX58, HSH2D, ICAM1, IL1A, IL23A, IL2RG, ITGA5, ITPKB, KCNN4, NFKBIA, PECAM1, TLR3	16
recruitment of leukocytes	0.000211	1.555	C3AR1, C5, CCL2, CXCL11, DDX58, ICAM1, IL1A, IL23A, NFKBIA, NOS3, PECAM1, S1PR1, SOD2, TLR3	14
aggregation of cells	0.00029	1.462	C5, CDH1, CDH11, CEACAM5, EPHA4, ESAM, HCLS1, ICAM1, ITGA5, NOS3, PEAR1, PECAM1, PLA2G4A, PRKAB1	14
binding of myeloid cells	0.000671	1.402	ARAP3, C5, CCL2, ICAM1, IL1A, ITGA5, PECAM1	7
binding of cells	3.52e-08	1.401	ABCA1, ARAP3, C5, CCL2, CD24, CEACAM5, CNTNAP1, CXCL11, EPHB6, ERBB3, F5, ICAM1, IL1A, IL2RG, INHBA, ITGA5, ITGAX, LYPD3, PCSK9, PECAM1, RTN4RL2, S1PR1, SCARA5, ST6GALNAC6, TGM2	25
aggregation of blood cells	0.00163	1.4	C5, CDH1, EPHA4, HCLS1, ICAM1, NOS3, PEAR1, PECAM1, PLA2G4A, PRKAB1	10
recruitment of macrophages	0.00191	1.394	C3AR1, CCL2, ICAM1, NFKBIA, PECAM1, S1PR1	6
adhesion of immune cells	0.00138	1.337	ARAP3, C5, CCL2, CDH1, CXCL11, ICAM1, IL1A, ITGA5, ITGAX, NFKBIA, NOS3, PECAM1, TGM2	13
adhesion of blood cells	0.000328	1.298	ARAP3, C5, CCL2, CDH1, CXCL11, EPHA4, ICAM1, IL1A, ITGA5, ITGAX, NFKBIA, NOS3, PECAM1, ST6GALNAC2, TGM2	15
activation of cells	3.62e-07	1.208	APLN, BAMBI, C3AR1, C5, CCL2, CD24, CDH1, CEACAM5, CEACAM6, CREB3L1, CTGF, DDX58, F5, HSH2D, ICAM1, ID3, IL1A, IL23A, IL2RG, INHBA, ITGA5, ITGAX, ITPKB, KCNN4, LYST, MAOB, MMP13, MUC5B, NFKBIA, NOS3, PECAM1, PLA2G4A, PLSCR1, SOCS2, TGM2, TLR3, TXNIP	37
activation of leukocytes	5.76e-06	1.195	C3AR1, C5, CCL2, CEACAM5, CEACAM6, DDX58, F5, HSH2D, ICAM1, IL1A, IL23A, IL2RG, INHBA, ITGA5, ITPKB, KCNN4, LYST, MAOB, MUC5B, NFKBIA, NOS3, PECAM1, PLSCR1, SOCS2, TGM2, TLR3, TXNIP	27
activation of hepatic stellate cells	0.00198	1.181	BAMBI, IL1A, MMP13, PLA2G4A	4
binding of blood cells	0.000659	1.127	ARAP3, C5, CCL2, CD24, CXCL11, F5, ICAM1, IL1A, ITGA5, PECAM1	10
recruitment of mononuclear leukocytes	0.000186	0.894	C5, CCL2, CXCL11, DDX58, ICAM1, IL23A, NOS3, S1PR1	8
immune response of leukocytes	0.000551	0.877	ABCA1, C3AR1, C5, CCL2, DDX58, FSTL1, ICAM1, IL23A, IL7R, ITGAX, MUC5B, TGM2, TLR3	13
activation of phagocytes	0.000239	0.875	C5, CCL2, CEACAM6, F5, ICAM1, IL1A, IL23A, INHBA, ITGA5, MAOB, MUC5B, NOS3, PLSCR1, TGM2, TLR3	15
recruitment of phagocytes	0.00241	0.814	C3AR1, C5, CCL2, ICAM1, IL1A, NFKBIA, NOS3, PECAM1, S1PR1, SOD2	10
activation of myeloid cells	9.97e-05	0.693	C5, CCL2, CEACAM6, F5, ICAM1, IL1A, IL23A, INHBA, ITGA5, MAOB, MUC5B, NOS3, PLSCR1, TGM2, TLR3	15
adhesion of tumor cell lines	1.86e-05	0.692	CCL2, CDH1, ERBB3, HES1, ICAM1, ITGA5, ITGAX, MYO6, NFKBIA, NID1, NOS3, PTPN14, SEMA3F, ST6GALNAC2, TGM2	15
adhesion of lymphoma cell lines	0.000362	0.577	CCL2, ICAM1, ITGAX, NFKBIA, NOS3	5
binding of fibroblast cell lines	0.00169	0.577	ICAM1, IL2RG, SCARA5, TGM2	4
adhesion of eosinophils	0.000285	0.528	C5, ICAM1, ITGA5, PECAM1	4
attachment of cells	0.00154	0.271	ARAP3, CA9, CTGF, ICAM1, ITGA5, TFPI2, TGM2	7
stimulation of leukocytes	0.00203	0.254	C5, CCL2, CD24, CEACAM5, CXCL11, HHLA2, IL23A, TLR3	8
aggregation of phagocytes	0.000534	0.152	C5, CDH1, ICAM1, PECAM1	4
immune response of phagocytes	0.00186	0.062	ABCA1, C5, CCL2, DDX58, ICAM1, ITGAX, MUC5B, TGM2, TLR3	9
adhesion of carcinoma cell lines	0.0012	-0.068	CDH1, ICAM1, ITGA5, SEMA3F	4
adhesion of connective tissue cells	0.000219	-0.743	CCL2, CDH1, CDH11, COL7A1, CTGF, ICAM1, ITGA5, LTBP2, RND1	9
adhesion of fibroblasts	2.95e-05	-2	CDH1, COL7A1, CTGF, ICAM1, LTBP2, RND1	6
