# Supplementary material for: TMPRSS2-ERG fusion promotes prostate cancer metastases in bone
Source: Oncotarget. 2016 Dec 31;8(7):11827–40. doi: 10.18632/oncotarget.14399 (PMC5355307; doi:10.18632/oncotarget.14399)
Supplement: Supplementary file 4 [file oncotarget-08-11827-s004.xlsx]

## Sheet: Feuil1
Cellular Movement
Diseases or Functions Annotation	p-Value	Activation z-score	Molecules	# Molecules
recruitment of cells	5.76e-05	2.09	C3AR1,C5,CCL2,CXCL11,DDX58,EN1,ICAM1,IL1A,IL23A,NFKBIA,NOS3,PECAM1,S1PR1,SOD2,SOD3,TLR3	16
cell movement of leukocytes	5.89e-05	2.071	ABCA1,ARAP3,C3AR1,C5,CCL2,CDH1,CTGF,CXCL11,DDX58,HCLS1,ICAM1,IL1A,IL23A,INHBA,ITGA5,ITGAX,KCNN4,LYST,NFKBIA,NOS3,PECAM1,PLA2G4A,S1PR1,SH2B3,SOD3,TGM2,TLR3	27
homing of cells	0.000383	1.983	APLN,ARAP3,C3AR1,C5,CCL2,CTGF,CXCL11,ERBB3,FGFBP1,HCLS1,ICAM1,IL1A,IL23A,INHBA,ITGA5,KCNN4,LYST,NOS3,S1PR1,SEMA3F	20
cell movement of embryonic cells	0.000838	1.982	CCL2,EPHA4,ERBB3,HTR2B,ITGA5,S1PR1,SEMA3F	7
cellular infiltration by macrophages	0.00134	1.976	C5,CCL2,CTGF,ICAM1,IL1A,PLA2G4A,SOD3,TLR3	8
leukocyte migration	9.24e-05	1.972	ABCA1,ARAP3,C3AR1,C5,CCL2,CDH1,CTGF,CXCL11,DDX58,ESAM,HCLS1,ICAM1,IL1A,IL23A,INHBA,ITGA5,ITGAX,KCNN4,LYST,NFKBIA,NOS3,PECAM1,PLA2G4A,S1PR1,SH2B3,SOD2,SOD3,TGM2,TLR3	29
transmigration of cells	0.0003	1.958	C5,CCL2,CDH1,CXCL11,ICAM1,ID3,ITGAX,PECAM1,TGM2	9
cell movement of myeloid cells	0.000254	1.911	ABCA1,ARAP3,C3AR1,C5,CCL2,CTGF,CXCL11,ICAM1,IL1A,IL23A,INHBA,ITGAX,NFKBIA,PECAM1,PLA2G4A,S1PR1,SH2B3,SOD3,TGM2,TLR3	20
migration of cells	1.74e-07	1.872	ABCA1,APLN,ARAP3,ARHGAP31,ARHGDIB,BHLHE41,C3AR1,C5,CA9,CCDC141,CCL2,CD24,CDH1,CDH11,CHRM3,COL17A1,COL7A1,CREB3L1,CTGF,CXCL11,DCC,DDX58,EBI3,EPHA4,ERBB3,ESAM,FSTL1,GAD1,HCLS1,HTR2B,ICAM1,ID3,IL1A,IL23A,INHBA,IRS2,ITGA5,ITGAX,ITGB8,KCNN4,LTBP2,LYPD3,LYST,MMP13,NFKBIA,NOS3,PARP9,PECAM1,PLA2G4A,PTPN14,S1PR1,SEMA3F,SH2B3,SOD2,SOD3,TFPI2,TGM2,TLR3,UNC5C,WNT7A	60
chemotaxis	0.000512	1.829	APLN,ARAP3,C3AR1,C5,CCL2,CTGF,CXCL11,ERBB3,FGFBP1,HCLS1,ICAM1,IL1A,IL23A,INHBA,KCNN4,LYST,NOS3,S1PR1,SEMA3F	19
cell movement	6.45e-08	1.777	ABCA1,APLN,ARAP3,ARHGAP31,ARHGDIB,BHLHE41,C3AR1,C5,CA9,CCDC141,CCL2,CD24,CDH1,CDH11,CHRM3,COL17A1,COL7A1,CREB3L1,CTGF,CXCL11,DCC,DDX58,EBI3,EN1,EPHA4,ERBB3,ESAM,FGFBP1,FSTL1,GAD1,HCLS1,HTR2B,ICAM1,ID3,IL1A,IL23A,INHBA,IRS2,ITGA5,ITGAX,ITGB8,KCNN4,LRRC6,LTBP2,LYPD3,LYST,MMP13,MYO6,NFKBIA,NOS3,PARP9,PECAM1,PLA2G4A,PTPN14,S1PR1,SEMA3F,SH2B3,SOCS2,SOD2,SOD3,ST6GALNAC2,TFPI2,TGM2,TLR3,UNC5C,WNT7A	66
cell movement of macrophages	0.00133	1.73	C3AR1,C5,CCL2,CTGF,ICAM1,IL1A,PLA2G4A,S1PR1,SH2B3,SOD3,TLR3	11
cell movement of mononuclear leukocytes	0.00133	1.674	ABCA1,C5,CCL2,CTGF,CXCL11,DDX58,HCLS1,ICAM1,INHBA,ITGA5,ITGAX,KCNN4,NFKBIA,PECAM1,S1PR1,TGM2	16
transmigration of mononuclear leukocytes	4.93e-05	1.647	C5,CCL2,CXCL11,ICAM1,ITGAX,PECAM1,TGM2	7
cell movement of phagocytes	3.62e-05	1.589	ABCA1,ARAP3,C3AR1,C5,CCL2,CDH1,CTGF,CXCL11,HCLS1,ICAM1,IL1A,IL23A,INHBA,ITGA5,ITGAX,NFKBIA,PECAM1,PLA2G4A,S1PR1,SH2B3,SOD3,TLR3	22
migration of mononuclear leukocytes	0.000987	1.56	ABCA1,C5,CCL2,CTGF,CXCL11,DDX58,HCLS1,ICAM1,ITGA5,ITGAX,KCNN4,PECAM1,S1PR1,TGM2	14
recruitment of leukocytes	0.000211	1.555	C3AR1,C5,CCL2,CXCL11,DDX58,ICAM1,IL1A,IL23A,NFKBIA,NOS3,PECAM1,S1PR1,SOD2,TLR3	14
migration of cancer cells	0.000917	1.406	CCL2,CTGF,CXCL11,ERBB3,IRS2,ITGA5,MMP13,NFKBIA,PARP9	9
recruitment of macrophages	0.00191	1.394	C3AR1,CCL2,ICAM1,NFKBIA,PECAM1,S1PR1	6
invasion of cells	2.23e-05	1.355	ADAMTS15,ARAP3,BHLHE41,CA9,CCL2,CD24,CDH1,CDH11,CEACAM6,COL7A1,CTGF,DDX58,EPHB6,ERBB3,FSTL1,INHBA,IRS2,ITGA5,ITGAX,ITGB8,MMP13,NFKBIA,NOS3,PECAM1,SEMA3F,SOD2,TBX2,TFPI2,TLR3,UNC5C,WNT7B	31
cell movement of hematopoietic progenitor cells	3.62e-05	1.342	CCL2,CXCL11,HCLS1,ICAM1,ITGA5,PECAM1,S1PR1	7
cell movement of keratinocytes	2e-05	1.294	CHRM3,COL17A1,COL7A1,CTGF,CXCL11,FSTL1,ICAM1,S1PR1	8
cell movement of antigen presenting cells	0.000172	1.171	C3AR1,C5,CCL2,CDH1,CTGF,CXCL11,HCLS1,ICAM1,IL1A,ITGA5,PLA2G4A,S1PR1,SH2B3,SOD3,TLR3	15
transmigration of tumor cell lines	0.00131	1.122	C5,CCL2,CDH1,PECAM1	4
cell movement of epithelial cells	2.51e-05	1.105	CDH1,CDH11,CHRM3,COL17A1,COL7A1,CTGF,CXCL11,FSTL1,ICAM1,S1PR1	10
migration of tumor cell lines	0.00127	0.905	ARHGDIB,BHLHE41,C5,CA9,CCL2,CD24,CDH1,CDH11,CREB3L1,CTGF,CXCL11,DDX58,EBI3,EPHA4,ERBB3,IL1A,ITGA5,LTBP2,NFKBIA,PECAM1,SEMA3F,SOD2,TGM2	23
recruitment of mononuclear leukocytes	0.000186	0.894	C5,CCL2,CXCL11,DDX58,ICAM1,IL23A,NOS3,S1PR1	8
recruitment of phagocytes	0.00241	0.814	C3AR1,C5,CCL2,ICAM1,IL1A,NFKBIA,NOS3,PECAM1,S1PR1,SOD2	10
migration of dendritic cells	6.39e-05	0.762	C5,CCL2,CDH1,CXCL11,HCLS1,ICAM1,ITGA5,S1PR1	8
extravasation of cells	0.00169	0.749	C5,CCL2,ESAM,ICAM1,PECAM1	5
migration of keratinocytes	0.000375	0.728	CHRM3,COL17A1,COL7A1,CTGF,FSTL1,ICAM1	6
extravasation of leukocytes	0.00169	0.728	C5,CCL2,ICAM1,PECAM1	4
extravasation	0.00104	0.665	C5,CCL2,ESAM,ICAM1,NOS3,PECAM1	6
migration of antigen presenting cells	0.000377	0.434	C5,CCL2,CDH1,CXCL11,HCLS1,ICAM1,ITGA5,S1PR1,SH2B3	9
migration of phagocytes	0.000128	0.409	ABCA1,C5,CCL2,CDH1,CTGF,CXCL11,HCLS1,ICAM1,ITGA5,ITGAX,PECAM1,S1PR1,SH2B3	13
cell movement of tumor cell lines	0.000654	0.4	ARAP3,ARHGDIB,BHLHE41,C5,CA9,CCL2,CD24,CDH1,CDH11,CREB3L1,CTGF,CXCL11,DDX58,EBI3,EPHA4,ERBB3,IL1A,ITGA5,KCNN4,LTBP2,NFKBIA,PECAM1,S1PR1,SEMA3F,SOD2,ST6GALNAC2,TGM2	27
migration of epithelial cells	0.000875	0.342	CDH1,CHRM3,COL17A1,COL7A1,CTGF,FSTL1,ICAM1	7
cell movement of monocytes	0.0013	0.027	ABCA1,C5,CCL2,CTGF,ICAM1,INHBA,ITGAX,PECAM1	8
cell movement of dendritic cells	0.000219	0.006	C5,CCL2,CDH1,CXCL11,HCLS1,ICAM1,IL1A,ITGA5,S1PR1	9
migration of monocytes	0.000121	-0.179	ABCA1,C5,CCL2,CTGF,ICAM1,ITGAX,PECAM1	7
cell rolling	0.000642	-2.379	C5,CCL2,CD24,ICAM1,NOS3,ST6GALNAC2	6
