# Supplementary material for: TMPRSS2-ERG fusion promotes prostate cancer metastases in bone
Source: Oncotarget. 2016 Dec 31;8(7):11827–40. doi: 10.18632/oncotarget.14399 (PMC5355307; doi:10.18632/oncotarget.14399)
Supplement: Supplementary file 5 [file oncotarget-08-11827-s005.xlsx]

## Sheet: Feuil1
Connective Tissues
Diseases or Functions Annotation	p-Value	Activation z-score	Molecules	# Molecules
adhesion of fibroblasts	2.95e-05	-2	CDH1, COL7A1, CTGF, ICAM1, LTBP2, RND1	6
differentiation of connective tissue cells	2e-05	0.575	C3AR1, C5, CCL2, CREB3L1, CTGF, ERBB3, HES1, HIVEP2, HTR2B, ID3, IL1A, IL23A, INHBA, IRS2, ITGA5, LRG1, MMP13, NOS3, PKDCC, SIGLEC15, SOD2, TLR3, TOB2, WNT7A, WNT7B	25
binding of fibroblast cell lines	0.00169	0.577	ICAM1, IL2RG, SCARA5, TGM2	4
differentiation of bone cells	8.63e-05	0.61	C3AR1, C5, CCL2, CREB3L1, ERBB3, HIVEP2, HTR2B, ID3, IL1A, IL23A, INHBA, ITGA5, NOS3, SIGLEC15, TLR3, TOB2, WNT7B	17
differentiation of connective tissue	6.54e-05	1.014	C3AR1, C5, CCL2, CREB3L1, CTGF, ERBB3, HCLS1, HES1, HIVEP2, HTR2B, ID3, IL1A, IL23A, INHBA, IRS2, ITGA5, LRG1, MMP13, NOS3, PKDCC, SIGLEC15, SOD2, TLR3, TOB2, WNT7A, WNT7B	26
formation of granulation tissue	0.000157	1.067	C5, ICAM1, IL1A, PLA2G4A	4
activation of hepatic stellate cells	0.00198	1.181	BAMBI, IL1A, MMP13, PLA2G4A	4
formation of osteoclasts	4.94e-07	1.49	CCL2, CXCL11, HIVEP2, ICAM1, IL1A, IL7R, INHBA, NFKBIA, PLA2G4A, SIGLEC15, TXNIP	11
differentiation of osteoclasts	0.0011	1.556	C3AR1, C5, CCL2, IL1A, IL23A, INHBA, SIGLEC15, TLR3, TOB2	9
development of connective tissue cells	7.66e-06	1.976	CCL2, CDH11, CXCL11, HIVEP2, ICAM1, IL1A, IL7R, INHBA, ITGA5, NFKBIA, PLA2G4A, SIGLEC15, TXNIP, WNT7B	14
development of connective tissue	5.91e-07	2.056	CCL2, CDH11, CTGF, CXCL11, HES1, HIVEP2, ICAM1, IL1A, IL23A, IL7R, INHBA, ITGA5, ITGB8, MMP13, NFKBIA, PECAM1, PLA2G4A, SIGLEC15, TXNIP, WNT7A, WNT7B	21
