# Supplementary material for: TMPRSS2-ERG fusion promotes prostate cancer metastases in bone
Source: Oncotarget. 2016 Dec 31;8(7):11827–40. doi: 10.18632/oncotarget.14399 (PMC5355307; doi:10.18632/oncotarget.14399)
Supplement: Supplementary file 6 [file oncotarget-08-11827-s006.xlsx]

## Sheet: Feuil1
Gene name	Accession	baseMean	Fold Chance	pvalue
SHANK1	NM_016148	149.7	2.91812	4.51947e-13
GPR4	NM_005282	65.7681	2.62966	1.07468e-11
CBX2	NM_005189	302.032	0.490069	1.10202e-06
GNG11	NM_004126	131.854	1.94677	6.90137e-06
SCARA5	NM_173833	93.9592	0.517089	7.49408e-06
PPL	NM_002705	1672.6	0.582496	2.96643e-05
SPTLC3	NM_018327	89.3936	0.562103	4.25685e-05
UNC5C	NM_003728	293.022	0.562665	7.06637e-05
SIGLEC15	NM_213602	91.2066	1.80135	7.08319e-05
EN1	NM_001426	276.691	0.590443	7.37663e-05
MAGEA1	NM_004988	120.487	0.559234	8.17618e-05
C5	NM_001735	547.637	0.567878	0.00011436
ATP8B1	NM_005603	324.117	0.592441	0.000119114
LINC00261	NR_001558	227.051	0.571052	0.000153846
CEACAM6	NM_002483	93.9855	0.583652	0.000197443
LTBP2	NM_000428	323.369	1.6923	0.000218512
ARHGAP31	NM_020754	441.567	1.71737	0.000223339
ARAP3	NM_022481	332.581	1.61395	0.00023236
C14orf37	NM_001001872	96.0159	0.588171	0.000257569
HCLS1	NM_005335	107.394	1.56968	0.000273153
CAPN8	NM_001143962	124.01	0.603336	0.00028607
TMPRSS2	NM_005656	18.5764	1.49848	0.000292609
SOD3	NM_003102	70.9185	0.593378	0.00030237
ARRDC4	NM_183376	66.2605	0.598726	0.000391195
LYST	NM_000081	228.98	0.619944	0.000430435
DDX58	NM_014314	343.53	1.65874	0.000433688
CXCL11	NM_005409	71.3062	1.49241	0.000446561
CEACAM5	NM_004363	37.0316	0.632297	0.000471861
DDX60	NM_017631	618.004	1.66784	0.000516086
RTN4RL2	NM_178570	84.9589	1.6431	0.000539725
LYPD3	NM_014400	47.7148	0.616762	0.000658545
KLF9	NM_001206	216.282	1.62706	0.000663568
C6orf132	NM_001164446	37.5167	0.630053	0.000669819
REG4	NM_001159353	29.7281	0.676965	0.000700189
GRIP2	NM_001080423	30.1273	0.640157	0.000702549
SERPINB4	NM_002974	63.519	1.44939	0.000770937
INHBA	NM_002192	101.453	1.47238	0.000910468
PGM2L1	NM_173582	288.961	0.638229	0.00103294
FAM84A	NM_145175	579.948	0.676214	0.00110179
IRS2	NM_003749	127.27	1.60719	0.00128312
CCDC64	NM_207311	80.4731	0.621512	0.00131348
DDX60L	NM_001012967	329.783	1.59042	0.00133562
MAGEC2	NM_016249	43.4055	0.660218	0.00149987
BHLHE41	NM_030762	747.007	0.653242	0.00166026
IL7R	NM_002185	109.09	1.48742	0.00173648
LSAMP	NM_002338	245.102	0.647115	0.00174411
NID1	NM_002508	553.95	0.675402	0.00209316
CHRM3	NM_000740	157.554	0.642091	0.00216214
UGT1A1	NM_000463	44.2911	0.654629	0.00251661
ITGAX	NM_000887	27.3949	1.3777	0.00256484
MYO6	NM_004999	858.765	1.41814	0.00269658
GRAMD1B	NM_020716	212.16	1.55397	0.00272912
CCDC69	NM_015621	93.5915	1.54642	0.00290121
IFIT1	NM_001548	316.125	1.54703	0.0030196
CARD6	NM_032587	58.9326	1.45447	0.00356699
CREB3L1	NM_052854	739.726	0.677005	0.00364978
SYNPO	NM_007286	65.75	1.39437	0.00379334
MUC5B	NM_002458	56.4344	0.710705	0.00392598
GPR153	NM_207370	875.167	0.688162	0.00394154
OTUD3	NM_015207	1013.61	0.715875	0.00399356
GALNT5	NM_014568	359.973	0.653428	0.00407481
OAS2	NM_002535	87.9524	1.37251	0.00420757
SLC16A9	NM_194298	330.702	0.662487	0.00469347
KLF12	NM_007249	137.727	0.66599	0.0048922
PLEK2	NM_016445	533.893	1.44259	0.00498941
ACER3	NM_018367	484.985	1.43991	0.0056908
ARHGEF38	NM_001242729	27.454	0.697254	0.00569562
ANKRD19P	NR_026868	140.029	0.666345	0.00582472
DCC	NM_005215	44.6546	0.685285	0.00604596
IFI44	NM_006417	316.549	1.49351	0.00659682
LINC00326	NR_026969	51.3143	1.48225	0.00672137
CCL2	NM_002982	29.3053	1.29226	0.00692469
TCN1	NM_001062	239.706	0.689624	0.0069319
NUP210	NM_024923	816.059	1.37365	0.00695987
IL2RG	NM_000206	61.9007	1.31614	0.00716479
MS4A2	NM_000139	19.4044	0.727312	0.0072052
KRT81	NM_002281	93.2823	1.3875	0.00727679
TMEM30B	NM_001017970	373.955	0.677319	0.00755326
PPP4R4	NM_058237	21.3536	1.28752	0.0076469
ADAMTS17	NM_139057	176.439	0.680237	0.00772482
CLMN	NM_024734	159.62	1.45393	0.00788138
HTR2B	NM_000867	81.378	0.678746	0.00816571
MAOB	NM_000898	15.5723	0.766674	0.0085045
TFPI2	NM_006528	269.495	1.47619	0.0085389
LOC344887	NR_033752	54.0371	1.30009	0.0092158
RHOJ	NM_020663	24.5026	1.29429	0.00939414
TMEM200A	NM_052913	34.4843	1.40692	0.00949117
ID3	NM_002167	190.034	1.46709	0.00967957
WNT7A	NM_004625	195.987	1.45711	0.00996489
COL7A1	NM_000094	354.391	0.701449	0.00999371
SEMA3F	NM_004186	629.217	1.45596	0.0100823
ADAMTS15	NM_139055	308.693	0.694747	0.0102038
ZNF827	NM_178835	433.953	1.46228	0.0102133
SH2D6	NM_198482	21.0883	0.732761	0.0102339
EML6	NM_001039753	175.946	0.692156	0.0105857
HSH2D	NM_032855	126.707	1.38935	0.0107848
TGM2	NM_004613	55.5013	1.37237	0.010916
HES1	NM_005524	274.197	0.700484	0.0110018
HERC5	NM_016323	282.217	1.41304	0.0110548
BAMBI	NM_012342	96.3795	0.688966	0.0119121
C1QL1	NM_006688	65.403	0.697118	0.0120858
COL16A1	NM_001856	68.6556	1.31933	0.0121899
RNF125	NM_017831	374.954	0.715069	0.0122521
S1PR1	NM_001400	53.6158	1.37882	0.0125841
KCNN4	NM_002250	606.301	0.698322	0.0132273
ABCA1	NM_005502	74.6276	0.699591	0.0132523
PECAM1	NM_000442	65.5681	1.39407	0.0135659
PLA2G4A	NM_024420	76.9753	1.35404	0.0135824
ST6GALNAC6	NM_013443	516.862	0.74133	0.0139315
HSD17B2	NM_002153	498.32	0.743589	0.0143086
MVB12B	NM_033446	398.332	0.696094	0.0144511
IFIH1	NM_022168	260.824	1.40668	0.0148154
TMEM47	NM_031442	220.394	1.42482	0.01563
APLN	NM_017413	183.202	1.42254	0.0156383
KLHL41	NM_006063	48.277	0.737135	0.0156692
ERBB3	NM_001982	104.576	0.723824	0.0157441
KIAA1244	NM_020340	1264.26	0.756329	0.0157761
unknow	NM_001165	38.7192	1.25401	0.0157779
SECTM1	NM_003004	221.136	1.40121	0.0158311
METTL12	NM_001043229	70.3024	1.42573	0.0158631
ATG9B	NM_173681	57.5026	1.34906	0.016172
ATP10D	NM_020453	134.483	1.42272	0.0161842
TLE1	NM_005077	463.026	0.735342	0.0165251
C12orf39	NM_030572	38.5392	1.28284	0.0169447
SAMD3	NM_001017373	14.5915	1.2993	0.0169559
HELZ2	NM_001037335	181.564	1.41754	0.017041
TBX2	NM_005994	168.903	0.710865	0.017244
MYEOV	NM_138768	11.778	0.784586	0.0173987
CYB5R2	NM_016229	45.6455	1.2558	0.0175121
MYO7B	NM_001080527	26.5976	0.780572	0.0179409
TMEM173	NM_198282	464.64	1.36568	0.0183083
WNT7B	NM_058238	322.94	0.720074	0.0183573
RASA2	NM_006506	132.416	1.40838	0.0186171
PCSK9	NM_174936	24.8332	0.747197	0.0194632
IRAK2	NM_001570	359.729	1.39596	0.0200518
DCHS2	NM_017639	13.2134	0.787928	0.0202225
ARMC9	NM_025139	401.442	0.731084	0.0207137
CA9	NM_001216	107.076	0.711753	0.020804
DNER	NM_139072	121.434	1.37639	0.0208358
ICAM1	NM_000201	1223.35	1.39904	0.0209926
KLHDC8B	NM_173546	304.67	0.726298	0.0210859
NOS3	NM_000603	43.8742	1.28666	0.0213044
CA5B	NM_007220	255.061	0.731987	0.0214871
RTN4RL1	NM_178568	32.4055	0.733333	0.0218055
CCDC141	NM_173648	207.509	0.729966	0.0220321
CERS4	NM_024552	27.274	1.28132	0.0222145
SNTB1	NM_021021	663.232	0.756498	0.0223406
HULC	NR_004855	11.2283	0.796509	0.0225496
SOCS2	NM_003877	46.365	1.36864	0.0227154
NFKBIA	NM_020529	326.629	1.40081	0.022722
KCNJ6	NM_002240	98.847	0.723306	0.022764
PDZD2	NM_178140	37.7571	1.3587	0.0232197
RAB39B	NM_171998	81.4023	1.28059	0.0237891
PKDCC	NM_138370	141.417	0.717042	0.0239253
EPHA4	NM_004438	49.3481	0.7236	0.0246012
LOC100126784	NR_015384	169.144	1.35489	0.0247987
CD24	NM_013230	818.638	0.747998	0.0250752
UBA7	NM_003335	95.546	1.32352	0.0256616
GLIPR1	NM_006851	108.231	1.39025	0.0260717
CSGALNACT2	NM_018590	555.968	1.38519	0.0261799
CTGF	NM_001901	510.351	0.760852	0.0264543
BCHE	NM_000055	64.1323	1.37253	0.0272092
LINC00673	NR_036488	144.831	0.72191	0.0272309
ITPKB	NM_002221	958.265	1.33933	0.027599
GPR87	NM_023915	131.384	1.37521	0.0276733
PARP9	NM_001146106	267.19	1.38271	0.0278917
CDH1	NM_004360	275.893	0.72954	0.0282311
MYO15B	NR_003587	1124.26	0.723611	0.0284063
FCHSD2	NM_014824	511.849	1.33579	0.0288527
KIF26A	NM_015656	11.6965	0.805103	0.0298979
TMEM140	NM_018295	198.113	1.37763	0.0305862
PADI1	NM_013358	24.5886	0.760691	0.0313648
C9orf152	NM_001012993	23.3491	0.776324	0.0313927
ITGB8	NM_002214	407.345	0.72848	0.0321738
HHLA2	NM_007072	35.0886	0.80392	0.0323482
ERO1LB	NM_019891	23.2947	1.19692	0.0325564
LONRF1	NM_152271	56.4707	1.35838	0.0333538
LRG1	NM_052972	51.378	1.27337	0.0333796
TLR3	NM_003265	16.2943	1.18849	0.0338583
ARHGDIB	NM_001175	160.396	1.35298	0.0340137
CDH26	NM_177980	15.2905	0.809733	0.0341426
APOD	NM_001647	28.0946	1.22849	0.0343131
PTPN14	NM_005401	1308.91	1.24837	0.0347644
COL17A1	NM_000494	118.76	1.36496	0.0349653
CCDC78	NM_001031737	327.519	0.758262	0.0351251
C1orf226	NM_001085375	115.607	0.732304	0.035386
SH2B3	NM_005475	523.437	1.29377	0.0355974
SQRDL	NM_021199	373.275	1.35944	0.0358198
LPIN2	NM_014646	1335.94	1.35189	0.0358533
IL23A	NM_016584	63.148	1.24675	0.0358777
CACNG8	NM_031895	119.344	1.35964	0.0363633
CPNE5	NM_020939	16.6116	1.21288	0.0363993
CPOX	NM_000097	537.936	0.753242	0.0365434
LRRC6	NM_012472	119.189	0.737353	0.0365689
APOL6	NM_030641	338.822	1.35667	0.0369336
ARMC4	NM_018076	223.512	1.33569	0.0369491
C17orf67	NM_001085430	78.2354	0.734623	0.0372286
RGS14	NM_006480	62.53	1.34287	0.0372312
TMEM184A	NM_001097620	696.774	0.782158	0.0374401
KRT15	NM_002275	323.804	0.76602	0.0377947
PRSS16	NM_005865	106.553	1.33683	0.0382459
C3AR1	NM_004054	8.26541	1.18548	0.038548
ITGA5	NM_002205	572.464	1.34421	0.0387229
EBI3	NM_005755	24.7857	1.18067	0.0389402
TRMT12	NM_017956	97.3408	0.737209	0.0395403
PIK3AP1	NM_152309	51.565	1.31616	0.0396452
MRGPRX3	NM_054031	14.1202	1.17891	0.0396556
COL1A2	NM_000089	1018.21	0.792929	0.0401045
CNTNAP1	NM_003632	354.18	1.35422	0.0401886
MMP13	NM_002427	761.565	1.28176	0.0404847
TMEM229B	NM_182526	16.4613	1.20985	0.0407478
BATF2	NM_138456	29.2454	1.23256	0.041328
FGFBP1	NM_005130	144.633	0.757125	0.0413533
ST6GALNAC2	NM_006456	50.1227	0.755457	0.0416276
WNK4	NM_032387	877.017	0.770406	0.0422546
ESAM	NM_138961	97.9144	0.745675	0.0423729
CDH11	NM_001797	1308.47	1.30895	0.0430154
PALMD	NM_017734	80.8433	0.745374	0.0431543
PJA2	NM_014819	692.195	1.33507	0.0433746
FA2H	NM_024306	76.5746	1.23891	0.0437876
RND1	NM_014470	50.3098	1.25602	0.044305
TOB2	NM_016272	768.508	0.746895	0.0445575
OAS2	NM_001032731	44.7494	1.22288	0.0448035
ODF3B	NM_001014440	23.2376	1.18512	0.0454421
RASEF	NM_152573	160.13	0.749796	0.0454584
PEAR1	NM_001080471	201.509	1.34346	0.0455011
CBX7	NM_175709	104.935	1.34425	0.045651
RNF128	NM_194463	10.0395	0.821742	0.0458124
IL1A	NM_000575	30.369	1.17902	0.0458718
USP53	NM_019050	691.119	1.34373	0.0461226
F5	NM_000130	15.7686	0.828318	0.0462607
GPA33	NM_005814	28.8558	0.824956	0.0462711
HIVEP2	NM_006734	1479.17	0.767919	0.0466362
PRKAB1	NM_006253	527.109	0.779419	0.0471888
PLSCR1	NM_021105	423.783	1.33722	0.047332
LEPREL2	NM_014262	141.946	1.33252	0.0475329
HIST1H3H	NM_003536	40.3856	0.756496	0.0479505
IFI35	NM_005533	214.417	1.31524	0.0481142
CLIC2	NM_001289	118.547	1.31014	0.0485538
TXNIP	NM_006472	322.607	1.3383	0.0485778
GAD1	NM_000817	69.1702	0.748717	0.0487555
ZNF697	NM_001080470	276.334	1.33493	0.0493317
EPHB6	NM_004445	29.0247	0.77345	0.0496021
FSTL1	NM_007085	1920.21	1.26488	0.0496734
SOD2	NM_000636	269.699	1.3355	0.0498731
CLCN1	NM_000083	131.367	0.75038	0.049882
PDE4DIP	NM_001002811	113.15		0.0500316
PDIA3P	NR_002305	64.9439		0.0501558
MYOC	NM_000261	30.7817		0.050314
TMCC3	NM_020698	280.931		0.050354
NRIP1	NM_003489	1213.28		0.0503788
N4BP2	NM_018177	248.35		0.0504341
GPR176	NM_007223	297.664		0.0506842
SOX7	NM_031439	280.896		0.0507739
TRIM21	NM_003141	155.954		0.0508241
TNFRSF11A	NM_003839	337.206		0.050857
TAPBPL	NM_018009	32.9897		0.0509089
PLEKHG1	NM_001029884	26.86		0.0510309
TSPAN8	NM_004616	236.777		0.0511017
DAPK2	NM_014326	66.3348		0.0511229
DOCK4	NM_014705	764.656		0.0514181
SEC14L5	NM_014692	18.0068		0.0515449
SYT16	NM_031914	63.3653		0.0517617
WNT9A	NM_003395	66.0456		0.0519675
AGMAT	NM_024758	167.313		0.0521581
ZNF440	NM_152357	97.4175		0.0524648
HOXA11-AS	NR_002795	111.899		0.0525036
LOC100505478	NM_001199233	14.3682		0.0525659
B3GNT7	NM_145236	22.6486		0.0526123
ANKRD26P1	NR_026556	16.2146		0.0529819
GNAZ	NM_002073	89.701		0.0532869
OSR1	NM_145260	76.9143		0.0535873
STC1	NM_003155	128.311		0.0537742
CXCL6	NM_002993	42.8835		0.0539709
IRF1	NM_002198	175.352		0.0539955
GALNT3	NM_004482	201.629		0.0544186
ITGA10	NM_003637	62.7294		0.0554633
LMTK3	NM_001080434	55.7918		0.055892
SLC22A4	NM_003059	46.6242		0.0565861
KDR	NM_002253	79.5609		0.0566349
RAB30	NM_014488	91.4493		0.0566977
SMPDL3B	NM_014474	83.3023		0.0567277
TRIM47	NM_033452	546.17		0.0571182
MBOAT1	NM_001080480	161.089		0.057178
ARHGEF37	NM_001001669	81.5963		0.0571965
NDP	NM_000266	20.5638		0.0579168
PIK3CD	NM_005026	85.2622		0.0585092
TLE4	NM_007005	109.544		0.058772
PRR15	NM_175887	200.375		0.058902
KLHL29	NM_052920	293.294		0.0601432
IFI27L2	NM_032036	37.4091		0.0603243
LOC643723	NR_038845	126.634		0.061446
LMAN1	NM_005570	1765		0.0616319
TMIE	NM_147196	9.47207		0.0616572
SHISA2	NM_001007538	68.4225		0.0618672
LUM	NM_002345	8.90241		0.0619306
RIMKLA	NM_173642	256.099		0.0619798
HEG1	NM_020733	582.208		0.0621257
AHNAK2	NM_138420	4760.3		0.0623885
ZPLD1	NM_175056	27.5109		0.0624963
ERAP1	NM_016442	41.2879		0.0625371
TRIM63	NM_032588	16.5403		0.0625505
RASIP1	NM_017805	16.3537		0.0626693
KLF3	NM_016531	661.27		0.0626975
GLI3	NM_000168	710.819		0.0627491
C19orf66	NM_018381	243.804		0.0627755
PARP14	NM_017554	1240.65		0.0634198
CDK14	NM_012395	481.849		0.0641772
SH3TC2	NM_024577	800.355		0.064362
MACF1	NM_012090	3281.02		0.0649315
KRT6B	NM_005555	119.685		0.0651734
TM4SF5	NM_003963	11.7087		0.0654893
IL1RL1	NM_003856	8.03949		0.0660553
ADAM17	NM_003183	640.309		0.066071
UBE2QL1	NM_001145161	452.808		0.0662125
SEMA6A	NM_020796	40.8536		0.0663395
NID2	NM_007361	71.9087		0.0665989
HIP1R	NM_003959	1072.3		0.0671279
STARD4	NM_139164	204.78		0.0673606
TRIB2	NM_021643	99.1476		0.0677052
HGD	NM_000187	17.8856		0.0680398
C6orf58	NM_001010905	12.1562		0.0681155
SRCIN1	NM_025248	27.894		0.0684013
SDC3	NM_014654	355.801		0.0684243
MEI1	NM_152513	11.4596		0.0694179
GLIS1	NM_147193	193.659		0.0696933
EEA1	NM_003566	692.45		0.0699513
MISP	NM_173481	511.903		0.0704168
unknow	NM_005514_3	69.3281		0.0704246
RNASEL	NM_021133	28.4235		0.0706539
CCDC73	NM_001008391	72.7469		0.0710341
TRIM56	NM_030961	215.546		0.0712756
LOC100287225	NR_040075	6.08747		0.0714291
CDK17	NM_001170464	23.3106		0.0714775
NLRC5	NM_032206	27.2357		0.0714897
TTC3	NM_003316	98.5551		0.0719677
SPCS3	NM_021928	905.421		0.0720925
FAHD2CP	NR_003698	71.8333		0.0721396
DENND1A	NM_020946	333.543		0.0721859
FAM155A	NM_001080396	62.049		0.0722605
P2RY1	NM_002563	291.185		0.0726807
COL5A2	NM_000393	1473.17		0.0731385
HDGFRP3	NM_016073	360.292		0.0732854
MROH6	NM_001100878	110.751		0.0734073
ITGA1	NM_181501	40.0154		0.0742449
TMED7	NM_181836	572.144		0.0742459
CYP2J2	NM_000775	68.8201		0.0743136
unknow	NM_005514_1	31.9403		0.0747561
IFNGR1	NM_000416	358.489		0.0748098
USP18	NM_017414	109.464		0.0751677
NUCB2	NM_005013	464.601		0.0752421
ERN1	NM_001433	299.993		0.0752711
MGMT	NM_002412	52.3674		0.0753719
TUBB6	NM_032525	659.676		0.0757642
CERK	NM_022766	563.033		0.0758457
DENND2A	NM_015689	521.672		0.0761767
GALT	NM_000155	44.2113		0.0761804
C1RL	NM_016546	29.0798		0.0768168
GUCA1B	NM_002098	128.087		0.0770549
LINC00643	NR_015358	19.5397		0.0772099
S100A14	NM_020672	76.4098		0.0773131
SIRPB1	NM_006065	9.22126		0.0773291
PLCD3	NM_133373	1405.82		0.0776218
PLCG2	NM_002661	73.2758		0.0776608
PHEX	NM_000444	68.7537		0.0777715
BTC	NM_001729	58.9775		0.0777727
AZGP1	NM_001185	19.4045		0.0777748
SIDT1	NM_017699	576.401		0.078206
ACAA2	NM_006111	84.6186		0.0787228
JUN	NM_002228	691.456		0.0794522
ALS2CL	NR_033815	7.78867		0.0798877
SERPINB3	NM_006919	89.9597		0.0800596
GPR158	NM_020752	221.697		0.0802443
TNC	NM_002160	2010.41		0.0802842
OTUB2	NM_023112	278.498		0.0809448
ANPEP	NM_001150	252.374		0.08099
EFR3B	NM_014971	383.779		0.0810753
PATL2	NM_001145112	31.7206		0.081484
STYK1	NM_018423	36.7245		0.0820851
PDIA4	NM_004911	1451.38		0.0823272
EDEM3	NM_025191	816.786		0.0823448
ACRC	NM_052957	110.518		0.0824761
FAM167B	NM_032648	81.7427		0.0832855
POU3F2	NM_005604	380.467		0.0833568
CEBPD	NM_005195	91.8134		0.0845263
ZNF426	NM_024106	42.8437		0.0852631
GALNT12	NM_024642	103.129		0.0852977
PARP12	NM_022750	282.971		0.0853441
GALNT10	NM_198321	576.647		0.0863771
SHC4	NM_203349	208.59		0.0864434
BCL6	NM_001130845	21.6354		0.0865845
CCDC146	NM_020879	39.0398		0.0866128
C2orf72	NM_001144994	14.927		0.0867144
E2F7	NM_203394	674.935		0.0871094
NUAK2	NM_030952	43.0032		0.0872708
PRUNE2	NM_015225	38.4548		0.0874277
SLC41A2	NM_032148	191.619		0.0876291
BTBD19	NM_001136537	107.756		0.0879566
RALGPS2	NM_152663	352.035		0.0879989
RSAD2	NM_080657	160.562		0.0884195
HOXA13	NM_000522	250.928		0.0884934
PTPRJ	NM_002843	259.227		0.0887119
CARD10	NM_014550	438.707		0.0889412
GSDMC	NM_031415	17.753		0.08898
IVNS1ABP	NM_006469	545.345		0.0891744
TMEM87B	NM_032824	593.966		0.0894943
AADAC	NM_001086	7.75667		0.0900281
KIF13A	NM_001105568	156.877		0.0900828
PKDREJ	NM_006071	21.4584		0.0900962
VAV3	NM_006113	96.0636		0.0901342
SAA2	NM_030754	10.9141		0.0906539
COL3A1	NM_000090	16.1924		0.0907285
PTCHD1	NM_173495	172.248		0.0908361
SUSD1	NM_022486	32.3491		0.0910993
PROB1	NM_001161546	81.1974		0.0916904
MMD	NM_012329	237.235		0.0917015
C18orf56	NM_001012716	28.7593		0.0920119
CRISPLD1	NM_031461	24.1692		0.0922583
CLSTN3	NM_014718	80.9787		0.0923159
ST8SIA4	NM_005668	30.232		0.0925937
TPRN	NM_001128228	399.066		0.0930161
UNC13B	NM_006377	749.659		0.0930312
TMEM144	NM_018342	115.029		0.0930885
FZD2	NM_001466	353.979		0.0930941
SH3RF1	NM_020870	431.084		0.0942759
IL36A	NM_014440	10.3672		0.0944738
MAATS1	NM_033364	83.9139		0.0945873
HLA-B	NM_005514	37.1502		0.0946519
NEDD4	NM_198400	13.1344		0.0953078
TMEM117	NM_032256	64.9471		0.0953349
RAB6B	NM_016577	72.9325		0.0965307
LRRC3	NM_030891	26.8908		0.0970368
GMPR	NM_006877	171.742		0.0971112
unknow	NR_003130	13.9175		0.0973327
C8orf4	NM_020130	11.0852		0.0974096
KIF13B	NM_015254	381.606		0.097486
2016-03-01	NM_022746	309.468		0.0975421
KIAA0895L	NM_001040715	284.869		0.0978388
OSCAR	NM_206818	14.4195		0.0981127
CDC42EP4	NM_012121	751.468		0.0983271
DRAM1	NM_018370	405.66		0.0985916
MGC27382	NR_027310	13.8297		0.0986061
TCEB2	NM_007108	70.7361		0.0992144
DTX3L	NM_138287	1067.75		0.099555
ADCY7	NM_001114	961.289		0.0997102
BATF3	NM_018664	38.1459		0.100124
NAMPT	NM_005746	740.669		0.1005
DAGLA	NM_006133	264.088		0.10063
RIPK4	NM_020639	386.264		0.100645
GDF11	NM_005811	656.566		0.101459
C7orf31	NM_138811	6.5843		0.101496
DOCK11	NM_144658	1281.49		0.101798
RRAGD	NM_021244	271.621		0.102015
HS3ST5	NM_153612	210.212		0.102137
COG7	NM_153603	326.767		0.102615
GBP7	NM_207398	16.0417		0.102965
ZNF738	NR_027130	21.5368		0.103027
ZC3H12C	NM_033390	1092.86		0.103282
TNFSF4	NM_003326	61.43		0.103622
DHH	NM_021044	10.6055		0.104756
RHBDL1	NM_003961	84.7515		0.104953
TLR2	NM_003264	84.7347		0.105245
HIVEP1	NM_002114	238.695		0.10599
SLC52A3	NM_033409	50.5934		0.106057
SNPH	NM_014723	176.961		0.106237
NTS	NM_006183	27.8703		0.106259
MMP10	NM_002425	69.6702		0.106481
DLX3	NM_005220	5.37793		0.106599
SLC25A18	NM_031481	33.5575		0.10687
FBN2	NM_001999	802.791		0.107043
XRRA1	NM_182969	152.558		0.107804
ELMO3	NM_024712	101.128		0.108426
AGFG2	NM_006076	210.479		0.108592
GCLM	NM_002061	253.653		0.108769
PHTF1	NM_006608	363.65		0.108783
UVRAG	NM_003369	569.747		0.108857
AXIN2	NM_004655	17.053		0.110974
TIFA	NM_052864	201.786		0.111652
LOC646762	NR_024278	1043.2		0.111706
KCTD20	NM_173562	765.814		0.111739
ZNF814	NM_001144989	749.274		0.111886
EPAS1	NM_001430	259.246		0.111928
CPNE2	NM_152727	59.3974		0.111954
NDNF	NM_024574	20.2978		0.111955
FAM65B	NM_014722	6.78871		0.112169
LOC100505812	NR_040599	76.904		0.112192
RFX8	NM_001145664	8.10729		0.112465
LGALSL	NM_014181	326.565		0.112613
KCNMB4	NM_014505	214.853		0.112667
GDE1	NM_016641	748.925		0.112695
GBE1	NM_000158	819.072		0.112784
RASGEF1B	NM_152545	60.1061		0.113105
IL20RB	NM_144717	82.9852		0.11339
DNAJC10	NM_018981	1379.99		0.113394
GNA14	NM_004297	17.9589		0.113394
SEL1L	NM_005065	1590.73		0.113432
GIMAP2	NM_015660	7.86357		0.113536
C1orf106	NM_001142569	6.53179		0.113643
AKT3	NM_005465	244.583		0.113649
RBP4	NM_006744	44.9333		0.113731
ZSWIM4	NM_023072	331.947		0.114034
APOBEC3B	NM_004900	72.5537		0.114079
PIK3CB	NM_006219	152.842		0.114538
WBSCR27	NM_152559	108.396		0.114954
SLC5A7	NM_021815	5.2797		0.115061
CSRNP1	NM_033027	183.13		0.115142
TDRD7	NM_014290	197.546		0.115162
FOXL1	NM_005250	527.877		0.115746
GLS	NM_014905	248.107		0.11648
SP100	NM_001080391	165.144		0.117234
C5orf46	NM_206966	81.0885		0.117612
KIAA0226L	NM_025113	10.0948		0.117627
FZD4	NM_012193	1208.33		0.117713
WSB2	NM_018639	680.885		0.118002
MANEA	NM_024641	333.139		0.118417
FRMD6-AS1	NR_037676	19.3105		0.11862
PCDH1	NM_002587	16.5691		0.118649
unknow	NR_038958	214.685		0.118808
RAB26	NM_014353	206.249		0.118977
GPR115	NM_153838	66.6418		0.119116
2016-09-09	NM_006640	29.8697		0.119369
CNNM4	NM_020184	448.781		0.119459
SMIM13	NM_001135575	441.193		0.119569
STK32A	NM_001112724	11.7711		0.119677
TP53INP2	NM_021202	303.235		0.11976
SEC14L1P1	NR_026952	51.2557		0.119773
MAP2	NM_002374	6.44419		0.119994
MTMR4	NM_004687	1317.72		0.120472
LGALS4	NM_006149	11.5173		0.120979
SULT1C4	NM_006588	7.63306		0.121114
MESP1	NM_018670	47.114		0.121286
CYP39A1	NM_016593	37.2722		0.121349
ADCY10P1	NR_026938	155.207		0.121516
NCAM2	NM_004540	22.9991		0.121979
OGFRL1	NM_024576	208.701		0.122037
ZDHHC11	NM_024786	77.3798		0.122067
HTR7P1	NR_002774	59.5705		0.122186
C12orf36	NR_036555	15.7342		0.122412
MCF2L2	NM_015078	145.582		0.122422
LOC100131564	NR_034089	217.895		0.12267
CRIP1	NM_001311	38.3305		0.122715
FAM110B	NM_147189	137.25		0.123136
TNS3	NM_022748	815.831		0.123154
RAP2B	NM_002886	843.231		0.123637
SEC24D	NM_014822	493.827		0.123987
ZCCHC2	NM_017742	455.571		0.124157
unknow	NM_145702	312.185		0.124383
SLC26A2	NM_000112	889.157		0.124584
FMN2	NM_020066	8.66443		0.1248
PGM5-AS1	NR_015423	39.5873		0.125259
PLAC1	NM_021796	33.106		0.125514
PARM1	NM_015393	366.521		0.125543
TNFAIP6	NM_007115	244.882		0.125543
KIAA1407	NM_020817	140.433		0.125633
PDK4	NM_002612	86.6683		0.126217
OLFML2B	NM_015441	17.4054		0.126666
AGT	NM_000029	29.142		0.126676
COL4A4	NM_000092	9.16362		0.127096
ARC	NM_015193	53.3351		0.127188
DNAJC18	NM_152686	165.179		0.127622
ARMCX1	NM_016608	5.0093		0.128131
SYNGR3	NM_004209	33.2171		0.128367
MANBA	NM_005908	282.011		0.128747
NECAB2	NM_019065	49.2493		0.128931
ZNF280A	NM_080740	23.7404		0.128948
WDFY1	NM_020830	869.888		0.129083
SERPINB5	NM_002639	886.917		0.1294
STAT1	NM_007315	503.735		0.129743
FNBP1	NM_015033	1100.3		0.130088
RAB11FIP5	NM_015470	563.313		0.130095
COL6A2	NM_001849	352.807		0.130472
CD274	NM_014143	12.1572		0.1305
TBC1D19	NM_018317	171.965		0.130733
GDPD5	NM_030792	205.254		0.130738
TMEM238	NM_001190764	90.5785		0.130811
CYP2B6	NM_000767	19.7061		0.130865
LAMP3	NM_014398	305.375		0.130977
SCIN	NM_001112706	18.1172		0.130987
GBP2	NM_004120	108.587		0.131229
CNOT6	NM_015455	655.847		0.131236
SESTD1	NM_178123	352.088		0.131619
TM4SF1	NM_014220	781.778		0.13175
RICTOR	NM_152756	893.298		0.131873
ADAMTS3	NM_014243	475.199		0.131982
TMEM53	NM_024587	94.2143		0.132118
PLEKHA6	NM_014935	807.68		0.132464
DENND2D	NM_024901	18.8454		0.1326
FGD4	NM_139241	57.5108		0.132754
PAQR8	NM_133367	86.0136		0.133158
SOX4	NM_003107	1124.78		0.133466
SOX9	NM_000346	797.185		0.134062
LOC100287177	NM_001242348	27.7772		0.134109
EEPD1	NM_030636	419.167		0.134401
FAXC	NM_032511	128.963		0.134453
HSD11B2	NM_000196	112.81		0.134572
TNFAIP3	NM_006290	122.156		0.134912
SEMA4F	NM_004263	174.034		0.135243
COL6A2	NM_058175	17.6865		0.135434
RTN3	NM_201428	77.6153		0.136451
FCHSD1	NM_033449	185.086		0.137315
ZYG11A	NM_001004339	7.55185		0.137495
IFIT2	NM_001547	630.236		0.137724
CDH5	NM_001795	6.50969		0.137747
SNX30	NM_001012994	537.021		0.137826
CDCP1	NM_022842	2199.81		0.137921
PLCXD3	NM_001005473	912.019		0.13823
LOC100505633	NR_038849	279.028		0.138548
LOC646214	NR_027053	250.943		0.138813
MLXIP	NM_014938	978.431		0.139344
TMED10	NM_006827	1589.21		0.139356
TMEM62	NM_024956	133.814		0.139655
SLC38A6	NR_033344	7.92397		0.139893
TSPAN31	NM_005981	303.001		0.140001
PIK3C2B	NM_002646	386.895		0.140396
G0S2	NM_015714	362.654		0.140487
PLEKHA7	NM_175058	352.966		0.141632
CRYAB	NM_001885	66.0868		0.141951
CRHR1-IT1	NR_026906	7.22051		0.142099
LRRK1	NM_024652	570.482		0.142398
FOSL2	NM_005253	567.429		0.142497
SLC41A1	NM_173854	369.618		0.142965
INADL	NM_176877	358.999		0.143803
NPR2	NM_003995	137.307		0.143805
PHF20L1	NM_016018	713.346		0.144158
RAC2	NM_002872	562.535		0.144198
OAS2	NM_016817	94.7018		0.144504
OAS3	NM_006187	684.45		0.14491
SDE2	NM_152608	502.945		0.145118
C1RL-AS1	NR_026947	7.59215		0.145162
HOXD-AS1	NR_033979	23.817		0.145236
SPRED1	NM_152594	1079.9		0.145578
ABCC3	NM_003786	450.867		0.145635
LINC00667	NR_015389	307.383		0.145706
OXTR	NM_000916	59.12		0.145734
ZCWPW2	NM_001040432	22.144		0.146395
PHLDA3	NM_012396	35.0789		0.146468
GPR135	NM_022571	102.935		0.146534
ALOX12	NM_000697	47.6913		0.146701
MALL	NM_005434	103.632		0.146764
CLEC1A	NM_016511	15.423		0.14707
CENPT	NM_025082	464.268		0.147353
TRAM1	NM_014294	973.509		0.147425
TNFAIP8L3	NM_207381	6.6747		0.147545
MTMR11	NM_001145862	20.0314		0.147567
KAZALD1	NM_030929	319.856		0.147635
CXCL3	NM_002090	80.7797		0.147641
S100A3	NM_002960	33.6202		0.147669
MAP9	NM_001039580	443.42		0.147779
B3GNT3	NM_014256	599.382		0.148116
DUSP1	NM_004417	250.896		0.148375
OTUD4	NM_001102653	1080.21		0.148904
TRIM38	NM_006355	289.436		0.14919
GPC2	NM_152742	147.184		0.14921
JMJD1C-AS1	NR_027182	62.49		0.149467
STEAP1	NM_012449	311.191		0.149645
SHC3	NM_016848	17.4992		0.149669
ANKRD10	NM_017664	425.654		0.149713
ALG14	NM_144988	110.004		0.149889
PI3	NM_002638	284.049		0.150236
NAGS	NM_153006	148.166		0.15051
LRRC56	NM_198075	337.193		0.15054
FAM155B	NM_015686	5.96256		0.150827
PDIA6	NM_005742	765.449		0.150888
MSANTD2	NM_024631	469.929		0.151297
GLIS3	NM_001042413	11.9681		0.15137
KCTD18	NM_152387	187.217		0.151623
CXCL2	NM_002089	151		0.1522
MAML1	NM_014757	573.687		0.15227
PLEKHH3	NM_024927	419.792		0.152574
NNMT	NM_006169	118.348		0.152655
BAG3	NM_004281	955.162		0.152658
ADRB1	NM_000684	23.8527		0.152903
LRRC71	NM_144702	10.1909		0.152913
CYP3A7	NM_000765	5.71914		0.153035
ERMP1	NM_024896	815.527		0.15313
HTRA1	NM_002775	562.954		0.153618
NAAA	NM_014435	62.4935		0.153932
LINC00341	NR_026779	151.318		0.154003
CA14	NM_012113	66.1221		0.154245
SCPEP1	NM_021626	378.559		0.154798
HOTTIP	NR_037843	117.911		0.154838
KALRN	NR_028136	92.0492		0.154847
FRRS1	NM_001013660	302.754		0.154884
LINC00649	NR_038883	83.3851		0.154946
MAST2	NM_015112	1593.77		0.155299
TSPAN19	NM_001100917	13.4649		0.155306
S100A9	NM_002965	47.2319		0.155672
TM7SF3	NM_016551	1136.2		0.155968
RTP4	NM_022147	9.41826		0.156128
SELENBP1	NM_003944	346.723		0.156163
FLJ45445	NR_028324	9.98381		0.156291
ESM1	NM_007036	3.71483		0.156373
ROBO3	NM_022370	225.928		0.156382
C7orf57	NM_001100159	12.2958		0.156692
CBLN3	NM_001039771	34.9162		0.156737
TRIM16	NM_006470	248.628		0.15687
ZBED5-AS1	NR_034137	177.337		0.156961
TMEM198	NM_001005209	36.9965		0.157238
RAB32	NM_006834	457.86		0.157271
GJB2	NM_004004	165.475		0.157641
IRF2	NM_002199	227.91		0.157789
CHST6	NM_021615	30.7028		0.158199
CAMKV	NM_024046	59.4546		0.158362
MAP1A	NM_002373	71.1816		0.158466
FUT8	NR_038170	28.1577		0.158471
FBXO10	NM_012166	309.334		0.158572
TBC1D9	NM_015130	491.262		0.159264
BST2	NM_004335	157.303		0.15961
LAMB3	NM_001017402	14.8079		0.159737
LMTK2	NM_014916	626.867		0.159783
VWA5A	NM_198315	7.08112		0.1599
ZFHX2	NM_033400	59.9766		0.160021
B4GALNT3	NM_173593	352.574		0.160216
GPC4	NM_001448	276.845		0.160351
REP15	NM_001029874	52.7775		0.160379
NDUFA4L2	NM_020142	30.4577		0.160534
CTC1	NM_025099	525.443		0.160828
PRKD3	NM_005813	1022.9		0.161292
JARID2	NM_004973	364.99		0.161468
KRT7	NM_005556	73.7824		0.16151
THSD4	NM_024817	844.288		0.161517
CBX2	NM_032647	4.58817		0.161519
ZNF37BP	NR_026777	465.891		0.161737
CSMD2	NM_052896	1414.16		0.161795
IL11	NM_000641	37.41		0.162256
TLL1	NM_012464	221.254		0.162516
EPHB4	NM_004444	1405.03		0.162612
LOC100131067	NR_034121	12.2209		0.162706
BBS10	NM_024685	262.036		0.162743
MKL2	NM_014048	338.017		0.162937
ZNF626	NM_001076675	32.4719		0.162964
DNAJB11	NM_016306	758.9		0.163133
HSPG2	NM_005529	2261.68		0.163296
ALB	NM_000477	16.0874		0.16332
FAM120C	NM_198456	66.5457		0.163364
SAMHD1	NM_015474	448.379		0.163702
EVI2B	NM_006495	10.6794		0.163808
PDCD1LG2	NM_025239	4.32946		0.163932
SPARC	NM_003118	78.8691		0.16411
MYH15	NM_014981	691.517		0.164237
ADNP2	NM_014913	1003.76		0.16428
TRANK1	NM_014831	229.784		0.164303
RGS2	NM_002923	573.121		0.164537
ZC3HAV1	NM_020119	655.477		0.164822
U2SURP	NM_001080415	1360.64		0.165137
WDR36	NM_139281	1041.15		0.165872
BDKRB2	NM_000623	8.87143		0.16615
TLCD2	NM_001164407	76.9591		0.166155
PGPEP1	NM_017712	684.639		0.166245
ADA	NM_000022	164.147		0.166457
FUT4	NM_002033	333.612		0.166583
LINC00222	NR_033376	10.2075		0.166661
MTDH	NM_178812	2217.89		0.167032
TNFSF9	NM_003811	188.202		0.167084
PAQR3	NM_001040202	415.45		0.167141
OVGP1	NM_002557	105.069		0.167228
CTRL	NM_001907	109.991		0.167505
PTX3	NM_002852	68.959		0.167762
TACSTD2	NM_002353	9.55639		0.167954
DNAH5	NM_001369	906.387		0.167966
PSG9	NM_002784	15.1224		0.168259
HECW2	NM_020760	38.2587		0.168333
MAGT1	NM_032121	1115.35		0.168382
MSX1	NM_002448	181.366		0.168401
KRT86	NM_002284	6.14107		0.168679
TNFRSF9	NM_001561	68.3749		0.168704
EPB41L4B	NM_018424	212.982		0.168811
FST	NM_006350	18.7258		0.168898
IDH1	NM_005896	574.219		0.169034
PNMA1	NM_006029	929.465		0.169238
ANKLE1	NM_152363	96.4022		0.169423
AGO4	NM_017629	293.972		0.16979
FAM102B	NM_001010883	748.745		0.169948
CD160	NM_007053	25.6698		0.170504
IFITM1	NM_003641	123.339		0.171046
KISS1	NM_002256	9.09865		0.171149
TJP2	NM_001170630	28.1773		0.171219
DNAJC3	NM_006260	644.421		0.171268
GLB1L3	NM_001080407	13.0216		0.171536
LINC00265	NR_026999	27.7698		0.171596
FAM115C	NM_001130026	54.5074		0.172293
IDO2	NM_194294	5.14261		0.172376
TXNDC15	NM_024715	345.295		0.172563
LOC202181	NR_026921	6.74629		0.172664
FICD	NM_007076	106.692		0.172672
SAMD9L	NM_152703	152.346		0.172744
AKR1B10	NM_020299	19.3127		0.172777
B4GALT1	NM_001497	471.117		0.172787
KIF3C	NM_002254	408.421		0.172891
RTN4R	NM_023004	93.7379		0.172902
CCDC152	NM_001134848	7.14129		0.173014
SESN3	NM_144665	88.8843		0.17306
LAMC2	NM_018891	30.305		0.17329
MUC12	NM_001164462	4.61129		0.173429
CYP4F35P	NR_026756	6.77269		0.173498
HBEGF	NM_001945	251.631		0.173706
GALNT9	NM_001122636	18.0908		0.173754
FABP4	NM_001442	88.4736		0.173755
ITGB4	NM_001005619	4.8715		0.17397
TMEM150B	NM_001085488	5.10482		0.174254
ZFP30	NM_014898	24.9498		0.175318
TNRC6C-AS1	NR_040071	19.4499		0.175338
C1R	NM_001733	108.986		0.175443
IL8	NM_000584	310.16		0.176094
GNB4	NM_021629	778.505		0.176106
CACNA2D3	NM_018398	6.99381		0.176122
TMEM154	NM_152680	282.908		0.176741
STT3A	NM_152713	1258.91		0.177074
FBXO33	NM_203301	316.747		0.17755
PCDH1	NM_032420	4.70008		0.177785
ITGB3	NM_000212	66.621		0.178125
HMOX1	NM_002133	366.307		0.178224
TTC3P1	NR_030737	101.284		0.178287
GPC1	NM_002081	398.129		0.178339
ZNF23	NM_145911	283.222		0.178374
LOC100130275	NR_033910	9.70105		0.178539
AGAP11	NM_133447	35.88		0.179016
KIAA1211	NM_020722	523.917		0.179042
SMAD6	NM_001142861	14.2036		0.179073
MON2	NM_015026	891.487		0.17923
CCDC102A	NM_033212	152.725		0.179431
BNIP3L	NM_004331	620.841		0.179639
HS6ST3	NM_153456	53.7189		0.179672
EVC	NM_153717	464.273		0.179761
PPM1H	NM_020700	808.076		0.179764
CEP135	NM_025009	251.252		0.180134
CDH3	NM_001793	947.064		0.180149
ABCA3	NM_001089	1348.24		0.180151
METRNL	NM_001004431	231.102		0.18034
MAP4K4	NM_001242560	24.6267		0.180384
ACYP2	NM_138448	80.7266		0.180562
ZNF618	NM_133374	421.844		0.180603
SH3BP4	NM_014521	499.104		0.181189
ZFPM2	NM_012082	502.931		0.181475
GPR180	NM_180989	324.186		0.181512
HEPHL1	NM_001098672	75.8968		0.181665
FUT8-AS1	NR_024334	14.0008		0.182129
SLC38A9	NM_173514	226.034		0.182355
NUDT18	NM_024815	72.5553		0.182502
CRELD1	NM_015513	43.9945		0.182619
LNP1	NM_001085451	322.555		0.182838
FLCN	NM_144997	286.241		0.182945
RHOBTB3	NM_014899	703.251		0.183008
POLI	NM_007195	359.176		0.183148
ZNF165	NM_003447	157.438		0.18318
IDH2	NM_002168	164.916		0.183415
BAI2	NM_001703	63.137		0.183781
RNF213	NM_020954	99.688		0.183834
NFE2L1	NM_003204	2140.62		0.183876
PLXNA2	NM_025179	161.827		0.18436
PSMD5	NM_005047	491.848		0.185099
NFE2L3	NM_004289	520.055		0.18526
RNF43	NM_017763	171.619		0.185725
SYNE3	NM_152592	132.446		0.185751
ZNF845	NM_138374	192.658		0.186251
TRPM8	NM_024080	36.5272		0.186599
PDZD7	NM_001195263	5.80394		0.186924
CHST3	NM_004273	453.469		0.1876
LGALS3BP	NM_005567	606.238		0.187831
CA13	NM_198584	39.8814		0.187864
MGAT4B	NM_054013	76.3331		0.18787
LOC100505716	NR_038319	5.41573		0.188213
SETX	NM_015046	1500.95		0.188535
ZNF254	NM_203282	226.091		0.188578
BCAM	NM_005581	88.6757		0.189089
RAB40B	NM_006822	276.668		0.189291
HGSNAT	NM_152419	466.032		0.189401
TOMM70A	NM_014820	1614.94		0.189683
PRRC1	NM_130809	931.969		0.189773
PHLPP2	NM_015020	173.669		0.189875
LOC646999	NR_024390	8.19709		0.189922
TNFAIP2	NM_006291	125.041		0.190119
SPNS3	NM_182538	6.5475		0.190283
SEC22A	NM_012430	358.912		0.19036
SOX8	NM_014587	15.6385		0.191028
ALDH1A3	NM_000693	2175.04		0.191063
ABHD17B	NM_001025780	137.576		0.191091
SLC36A1	NM_078483	336.688		0.191262
PROS1	NM_000313	152.96		0.191402
KAT2B	NM_003884	491.218		0.191456
RAPGEF2	NM_014247	337.966		0.191704
CX3CL1	NM_002996	7.35254		0.192037
SLC22A15	NM_018420	128.026		0.192185
TMCC2	NM_014858	5.37053		0.192331
HSP90B1	NM_003299	2151.91		0.192621
FAM73A	NM_198549	341.659		0.193058
ZNF765	NM_001040185	201.137		0.193183
DLX2	NM_004405	36.1704		0.19328
LOC550112	NR_015439	174.515		0.193282
TMC8	NM_152468	11.2286		0.193282
NIPAL2	NM_024759	28.4855		0.193401
LOC100499489	NR_036533	70.8648		0.19354
FAM49A	NM_030797	15.4104		0.193622
SH3BGRL2	NM_031469	600.565		0.194639
C3	NM_000064	242.269		0.194676
ZNF585B	NM_152279	7.10503		0.194721
ZNF833P	NR_028594	23.3962		0.194939
GOLGA2P5	NR_036632	56.8049		0.195276
SBSN	NM_001166034	7.06592		0.195672
FZD5	NM_003468	284.171		0.196217
SLC2A13	NM_052885	232.366		0.196403
IFI44L	NM_006820	255.8		0.196524
FRY	NM_023037	28.4466		0.196571
EHD2	NM_014601	586.484		0.196756
CSAD	NM_015989	30.2052		0.196815
PIK3R1	NM_181523	47.4604		0.196957
ARHGAP18	NM_033515	274.409		0.197247
UBE2Z	NM_023079	1367.81		0.197377
CDH22	NM_021248	3.3724		0.197617
GPR110	NM_153840	888.861		0.197671
PDZK1IP1	NM_005764	7.07913		0.197698
MMP14	NM_004995	621.919		0.198084
unknow	NR_024377	266.211		0.198167
PTPRD	NM_002839	34.4871		0.198168
C2CD4A	NM_207322	57.2271		0.198183
OCA2	NM_000275	7.89497		0.198198
ZSCAN12P1	NR_024063	28.3509		0.198331
KDM3B	NM_016604	871.909		0.19838
KLHL25	NM_022480	118.221		0.198513
MAOA	NM_000240	221.243		0.199162
C15orf48	NM_032413	4.07865		0.199253
TMEM65	NM_194291	449.119		0.199304
GUCY1B3	NM_000857	41.9081		0.199395
SERPINB7	NM_003784	4.44927		0.199512
IFNE	NM_176891	40.2378		0.199726
FAM196B	NM_001129891	6.09206		0.200141
MSI2	NM_138962	228.188		0.200201
NEK7	NM_133494	179.528		0.200233
RGCC	NM_014059	28.3383		0.200493
AHR	NM_001621	516.555		0.200705
ASPRV1	NM_152792	26.0732		0.200881
TMEM39A	NM_018266	828.209		0.201072
SFXN5	NM_144579	224.04		0.201464
MCOLN2	NM_153259	187.533		0.20147
LRRC31	NM_024727	26.6356		0.201567
TLDC1	NM_020947	343.235		0.201586
FAM171B	NM_177454	48.5854		0.201658
LOC541471	NR_024373	76.69		0.201837
L3HYPDH	NM_144581	295.276		0.20241
MAP2K1	NM_002755	499.009		0.20269
SPEG	NM_005876	761.121		0.203012
NBPF7	NM_001047980	9.5201		0.203165
CNST	NM_152609	346.868		0.203187
KRTAP2-3	NM_001165252	36.4963		0.203569
PRR22	NM_001134316	195.704		0.203772
NEFL	NM_006158	864.33		0.204154
SOGA2	NM_015210	1347.7		0.20438
TBK1	NM_013254	481.574		0.204727
METRN	NM_024042	260.464		0.204878
CTSO	NM_001334	88.0972		0.204888
CCDC97	NM_052848	507.18		0.20492
CD70	NM_001252	257.358		0.204988
ARHGAP22	NR_045675	3.75293		0.205065
DHX8	NM_004941	600.037		0.205427
OSMR	NM_003999	551.929		0.205603
PLEK	NM_002664	14.27		0.205775
FAM122C	NM_001170781	48.2585		0.205883
ZNF703	NM_025069	274.779		0.20628
HOXB9	NM_024017	7.33424		0.206915
ROGDI	NM_024589	165.695		0.206976
LOC729603	NR_003288	54.7526		0.207204
PGM5	NM_021965	898.836		0.207291
SEPHS2	NM_012248	741.686		0.207365
GPR65	NM_003608	9.79118		0.207682
unknow	NM_080749	29.3182		0.207895
SEMA3C	NM_006379	210.522		0.207972
FAM135A	NM_001162529	10.0219		0.207997
ZNF680	NM_178558	45.3405		0.208068
ANXA9	NM_003568	29.9248		0.208264
ZSWIM6	NM_020928	334.894		0.208498
SDC4	NM_002999	807		0.208912
FZD7	NM_003507	88.6476		0.208948
ZNF252P	NR_023392	589.428		0.208958
CYP2D7P1	NR_002570	28.8592		0.209204
ADAM32	NM_145004	9.18214		0.209624
ACAP3	NM_030649	776.528		0.209651
RLBP1	NM_000326	10.2753		0.209894
FAIM	NM_001033030	5.94226		0.210437
ABLIM3	NM_014945	1432.03		0.210502
unknow	NR_026966	41.8204		0.210616
CAPZB	NM_001206540	5.47414		0.211014
IL1B	NM_000576	132.147		0.21112
GBA2	NM_020944	1763.82		0.211798
SIX4	NM_017420	660.885		0.21204
C5orf54	NM_022090	99.6576		0.212246
IGSF22	NM_173588	4.80877		0.21254
THSD7A	NM_015204	8.72063		0.212564
PLOD3	NM_001084	950.162		0.212648
KCNU1	NM_001031836	4.03574		0.21274
GPR37L1	NM_004767	4.03574		0.21274
IGF2BP1	NM_006546	6.243		0.212798
CCDC57	NM_198082	576.073		0.212894
C10orf11	NM_032024	148.406		0.212952
ALG12	NM_024105	395.158		0.21303
SRD5A3	NM_024592	499.37		0.213112
FAM86FP	NR_024254	16.1678		0.213558
PPM1L	NM_139245	85.9581		0.213566
MFHAS1	NM_004225	380.351		0.213602
CTBS	NM_004388	302.713		0.213805
ERP44	NM_015051	657.537		0.213819
MOCS3	NM_014484	416.747		0.213916
ZNF718	NM_001039127	3.36249		0.213942
BCAR1	NM_001170714	6.75541		0.214262
MPP2	NM_005374	75.0618		0.214931
RAET1G	NM_001001788	9.91987		0.214947
RNF165	NR_046357	26.4185		0.215041
ABHD4	NM_022060	483.274		0.215234
KLHDC7B	NM_138433	72.4173		0.215243
TNFRSF6B	NM_003823	3.3663		0.215529
MAP4K4	NM_145686	71.1224		0.215551
YPEL2	NM_001005404	164.523		0.21564
BAI3	NM_001704	59.7469		0.2157
ZG16B	NM_145252	101.379		0.215727
BTD	NM_000060	182.995		0.215893
COL12A1	NM_004370	125.147		0.216234
FAIM2	NM_012306	3.85702		0.216369
MEIS1	NM_002398	23.6004		0.216495
OLFML2A	NM_182487	38.784		0.216897
ATP7A	NM_000052	209.226		0.217004
CDHR3	NM_152750	27.8068		0.217071
HNMT	NM_006895	120.138		0.217135
RHBDF1	NM_022450	496.752		0.217373
WDR13	NM_001166426	38.0154		0.217378
PML	NM_033238	45.0256		0.217712
PDIA3	NM_005313	1145.47		0.217752
RUFY2	NM_017987	267.35		0.218077
unknow	NR_028272	2420.79		0.218215
EIF2AK3	NM_004836	312.495		0.218303
RABL3	NM_173825	436.985		0.218324
LCN2	NM_005564	199.693		0.218447
AHNAK	NM_001620	6005.77		0.218543
SSR3	NM_007107	1329.54		0.218841
PLXNA3	NM_017514	1201.76		0.219119
ZNF527	NM_032453	50.2152		0.219199
MRC2	NM_006039	210.263		0.219717
STRIP2	NM_020704	346.218		0.219723
WSB1	NM_015626	59.0419		0.2201
NOTCH2	NM_024408	1573.33		0.220455
GAL3ST4	NM_024637	22.2101		0.220774
ITGBL1	NM_004791	178.373		0.221238
TF	NM_001063	5.0474		0.221414
MANSC4	NM_001146221	13.9418		0.221723
ADAMTS4	NM_005099	3.47951		0.22204
CCDC85A	NM_001080433	75.6435		0.222041
SHISA5	NM_016479	961.762		0.22236
PARP10	NM_032789	475.345		0.222411
DAPP1	NM_014395	11.401		0.222514
SLC10A7	NM_001029998	208.633		0.222684
FAM20A	NM_001243746	2.81895		0.222764
GABARAPL1	NM_031412	401.349		0.223209
SCNN1G	NM_001039	24.3676		0.223294
ZNF283	NM_181845	77.1703		0.223439
TBC1D16	NM_019020	440.298		0.223518
TMEM45A	NM_018004	276.154		0.223789
SP6	NM_199262	43.7971		0.22404
CXCL1	NM_001511	120.82		0.224134
OXR1	NM_181354	19.6105		0.224321
VASH1	NM_014909	310.29		0.224365
CALR	NM_004343	1650.61		0.224853
FAM110C	NM_001077710	455.919		0.225237
ZNF681	NM_138286	23.5942		0.225695
MAN1C1	NM_020379	4.15966		0.225737
PANK3	NM_024594	606.249		0.225826
APOBEC3C	NM_014508	91.301		0.226068
ACVR2B	NM_001106	363.125		0.226646
S100A5	NM_002962	17.1127		0.226777
DDX21	NM_004728	2049.31		0.22682
LRP1	NM_002332	1627.43		0.226902
SULT1C2	NM_176825	3.76232		0.226927
LMBRD2	NM_001007527	113.376		0.227137
PTGS2	NM_000963	2.96238		0.227431
GPT	NM_005309	39.4909		0.227434
USP12	NM_182488	604.89		0.227491
MAP3K7CL	NM_020152	29.2756		0.2278
ZNF702P	NR_003578	4.55566		0.227999
ZBTB42	NM_001137601	133.926		0.228559
ZIC2	NM_007129	14.6476		0.229313
TBC1D22B	NM_017772	252.298		0.229456
ZSCAN10	NM_032805	4.27946		0.229527
FAM210B	NM_080821	697.904		0.229838
ACADL	NM_001608	19.8314		0.230296
CD2AP	NM_012120	505.095		0.230529
ZNF521	NM_015461	5.69884		0.230541
YY2	NM_206923	94.0982		0.230622
COMMD2	NM_016094	508.974		0.230678
ABCA10	NM_080282	166.812		0.230709
PLCB2	NM_004573	7.96967		0.230738
SYDE2	NM_032184	115.87		0.230767
GATA6	NM_005257	192.314		0.230866
AGBL4	NM_032785	7.50103		0.23087
FAHD2B	NM_199336	90.9744		0.231239
RTKN2	NM_145307	217.623		0.231414
TSPYL2	NM_022117	711.859		0.231488
PODXL2	NM_015720	692.589		0.231767
PPARD	NM_177435	11.7112		0.231802
HID1	NM_030630	197.84		0.232126
ZNF747	NM_023931	102.251		0.23277
RWDD2B	NM_016940	339.483		0.2328
SERAC1	NM_032861	120.609		0.233171
CTSS	NM_004079	6.01516		0.233513
DCUN1D3	NM_173475	134.861		0.233618
RNF112	NM_007148	15.1734		0.233841
WDR66	NM_144668	10.9673		0.233903
ADAM10	NM_001110	578.712		0.233929
LYSMD3	NM_198273	453.6		0.234266
ISG15	NM_005101	434.319		0.23437
LPHN3	NM_015236	7.91307		0.23445
GFAP	NM_002055	4.22105		0.234716
IMPA2	NM_014214	383.738		0.234786
C9orf169	NM_199001	28.2037		0.23479
LINC00857	NR_038464	289.626		0.234802
RHPN2	NM_033103	216.148		0.234815
CCL5	NM_002985	3.2584		0.234979
FLJ41200	NR_033863	3.2584		0.234979
COBLL1	NM_014900	457.256		0.235008
XPR1	NM_004736	5.65945		0.235149
MAB21L3	NM_152367	31.6326		0.235362
MTSS1L	NM_138383	859.675		0.235592
IFT43	NM_001255995	15.1361		0.235692
EFNB2	NM_004093	428.776		0.235776
unknow	NR_036442	34.5771		0.235872
TAF4B	NM_005640	742.983		0.235966
TMEM39B	NM_018056	346.142		0.236153
CORT	NM_001302	12.3514		0.236191
LPAL2	NR_028093	2.61485		0.236501
ALOX12P2	NR_002710	40.7459		0.236616
SLC25A21	NM_030631	71.046		0.236845
FAM168A	NM_015159	178.104		0.237259
LOC728743	NR_027237	96.0491		0.237303
C17orf100	NM_001105520	46.9223		0.237306
ZNF483	NM_133464	25.4222		0.237425
ZNF761	NM_001008401	290.038		0.237776
B3GNT9	NM_033309	51.4231		0.237932
TEX19	NM_207459	11.322		0.23806
BBS7	NM_018190	5.2939		0.238191
ARL4D	NM_001661	54.8518		0.238356
SH3BP5L	NM_030645	789.466		0.238422
GSAP	NM_017439	303.995		0.238584
FLJ46906	NR_033896	97.9922		0.238734
PRR25	NM_001013638	4.8689		0.238839
ADAM12	NM_003474	12.8817		0.239805
IMMP1L	NM_144981	66.7818		0.240067
KRTAP3-2	NM_031959	24.0063		0.240208
C1GALT1	NM_020156	395.525		0.240395
ROCK1	NM_005406	1112.11		0.240459
ARPP21	NM_016300	33.8654		0.240636
LRP4	NM_002334	192.998		0.240842
S100P	NM_005980	185.093		0.240932
UNC13D	NM_199242	37.1749		0.24105
AP4M1	NM_004722	233.582		0.241417
SH3PXD2B	NM_001017995	435.258		0.241482
RMRP	NR_003051	29.0283		0.241522
IL18R1	NM_003855	9.85158		0.241975
ANKRD24	NM_133475	196.887		0.242001
HMHA1	NM_012292	384.54		0.242083
ARHGAP12	NM_018287	140.361		0.242105
AK7	NM_152327	8.16739		0.242107
C22orf39	NM_173793	129.176		0.242453
C1orf56	NM_017860	147.01		0.242583
LOC201651	NR_026915	29.043		0.242734
NCOA2	NM_006540	306.558		0.242753
ZBTB32	NM_014383	3.71002		0.242863
NDUFB2-AS1	NR_024454	26.2984		0.243639
BCAM	NM_001013257	86.6247		0.243646
LOC100132354	NR_024478	21.1813		0.243802
PCDHB14	NM_018934	19.5168		0.243937
NACC2	NM_144653	924.749		0.243954
B9D2	NM_030578	62.1391		0.244521
MST1P2	NR_027504	79.639		0.244561
GTF2E1	NM_005513	532.761		0.244754
NXPE3	NM_001134456	7.74066		0.244821
LIME1	NM_017806	238.832		0.244921
IGDCC4	NM_020962	12.0473		0.244938
MMP24	NM_006690	199.724		0.245095
MPDZ	NM_003829	395.988		0.245139
NYAP1	NM_173564	14.4313		0.245293
ZNF804A	NM_194250	312.845		0.245335
MOK	NM_014226	501.59		0.245419
FAM117A	NM_030802	256.652		0.24551
LOC100630918	NR_038942	81.6838		0.246005
SSPO	NM_198455	752.862		0.246008
TRPM7	NM_017672	1159.77		0.246213
ZNF480	NM_144684	384.608		0.246377
FAM214B	NM_025182	243.16		0.246424
C3orf14	NM_020685	19.3533		0.246642
NAA40	NM_024771	565.435		0.246904
CLDN11	NM_005602	8.86373		0.246972
TMBIM6	NM_001098576	9.40346		0.247307
DUSP10	NM_007207	15.929		0.247495
IL6R	NM_001206866	9.46444		0.247776
SOX13	NM_005686	416.676		0.247821
unknow	NR_037850	4.14615		0.247971
ITGB5	NM_002213	934.922		0.248113
ACAP2	NM_012287	871.779		0.248177
SLC30A4	NM_013309	9.10134		0.248317
CHRDL2	NM_015424	6.89811		0.248347
GDAP2	NM_017686	256.913		0.248458
HS3ST3B1	NM_006041	27.9184		0.248592
SRXN1	NM_080725	870.998		0.248751
SEC61A1	NM_013336	1938.61		0.248958
RPS6KA3	NM_004586	1512.49		0.249275
IL17RE	NM_001193380	3.15839		0.249525
GPR173	NM_018969	417.937		0.24969
CNRIP1	NM_015463	193.026		0.249765
UCP2	NM_003355	99.4339		0.250001
RPPH1	NR_002312	35.9571		0.250192
unknow	NM_001042758	127.721		0.250389
C2orf76	NM_001017927	56.488		0.250774
SNX2	NM_003100	645.962		0.250802
OSGIN1	NM_182981	299.339		0.250975
RPL21P44	NR_027153	2.84228		0.251207
ADIRF	NM_006829	240.923		0.25122
CCDC15	NM_025004	88.2965		0.251672
FBXO42	NM_018994	311.578		0.251838
ATRNL1	NM_207303	5.63304		0.251915
JAK3	NM_000215	129.103		0.251977
MLPH	NM_024101	8.00496		0.25217
SAT1	NR_027783	27.7582		0.252195
CARD14	NM_024110	100.115		0.252339
LOC100144602	NR_034138	59.1069		0.252613
ARL14EPL	NM_001195581	7.60286		0.252858
IRF9	NM_006084	304.365		0.253029
NICN1	NM_032316	261.881		0.253113
PRPH	NM_006262	139.447		0.25343
CHRNE	NM_000080	7.98236		0.253439
RNF111	NM_017610	384.1		0.253761
MIR181A2HG	NR_038975	14.2483		0.253782
ICOSLG	NM_015259	336.303		0.253849
SASS6	NM_194292	266.994		0.254097
MCTP2	NM_001159644	20.1764		0.254145
DCSTAMP	NM_030788	3.41401		0.254228
SCARA3	NM_016240	298.554		0.254279
TRIM36	NM_018700	75.7615		0.254327
ZNF467	NM_207336	283.586		0.25434
FAF2	NM_014613	1114.23		0.254476
MAMDC4	NM_206920	94.119		0.254684
SLC17A5	NM_012434	244.468		0.254719
ZBTB11	NM_014415	827.628		0.254822
ANTXR1	NM_032208	857.373		0.255193
THBS2	NM_003247	15.4178		0.255292
SLITRK6	NM_032229	297.406		0.255532
MEGF8	NM_001410	653.626		0.255854
C1orf86	NM_001146310	61.1835		0.255866
POLR1E	NM_022490	488.119		0.256003
CBR1	NM_001757	125.881		0.256091
CNOT6L	NM_144571	303.535		0.256232
B4GALT5	NM_004776	879.561		0.256243
NBR1	NM_031858	8.70712		0.256897
UNC5D	NM_080872	65.0501		0.256929
ZMIZ1	NM_020338	1722.37		0.256972
REN	NM_000537	11.2347		0.257149
IBTK	NM_015525	1092.46		0.257414
SGK1	NM_001143678	4.27006		0.2576
NKAIN1	NM_024522	9.2113		0.257743
DDX26B	NM_182540	15.7859		0.25776
ENKD1	NM_032140	160.212		0.258242
C7orf43	NM_018275	327.774		0.258648
SERPIND1	NM_000185	279.687		0.258712
BRPF3	NM_015695	647.595		0.258812
SCUBE3	NM_152753	85.7117		0.259028
OLFM2	NM_058164	52.1495		0.259435
LRIG2	NM_014813	292.051		0.259691
C3orf70	NM_001025266	2.78158		0.259782
GPR124	NM_032777	52.259		0.259787
FBN1	NM_000138	150.76		0.259959
C10orf114	NM_001010911	48.1626		0.26011
IDE	NM_004969	99.705		0.260116
CEACAM3	NM_001815	2.38434		0.260139
HEIH	NR_045680	191.505		0.260532
RPS20	NM_001023	6.50967		0.260796
RPN1	NM_002950	1225		0.26174
SASH1	NM_015278	424.152		0.261792
EPHA7	NM_004440	123.705		0.261941
PFKFB3	NM_004566	30.4481		0.261947
WIPI1	NM_017983	350.812		0.261993
OR2L13	NM_175911	6.51907		0.262013
SLU7	NM_006425	745.791		0.262057
ZNF461	NM_153257	9.05675		0.262131
HNF4G	NM_004133	324.095		0.262336
SLC18A2	NM_003054	281.141		0.262564
BRE	NM_004899	5.69525		0.262848
MILR1	NM_001085423	111.754		0.26285
MYO5B	NM_001080467	119.801		0.263122
RASGRF2	NM_006909	35.1531		0.263255
YTHDC2	NM_022828	638.151		0.263462
ZFYVE1	NM_021260	105.325		0.26356
RBM11	NM_144770	6.97271		0.263743
SPIRE2	NM_032451	270.273		0.263828
CITED4	NM_133467	98.7477		0.264009
STAT1	NM_139266	20.5719		0.264219
SUSD4	NM_017982	14.6583		0.264623
KDM6B	NM_001080424	747.975		0.264869
NPM2	NM_182795	35.6325		0.265036
ACOT8	NM_005469	267.223		0.265057
USP3-AS1	NR_034080	35.2796		0.265122
PQLC3	NM_152391	102.02		0.265435
LDOC1	NM_012317	728.833		0.265578
SOWAHB	NM_001029870	2.90147		0.265662
CNKSR3	NM_173515	682.733		0.265671
FARP1	NM_005766	805.642		0.265692
HSPA6	NM_002155	115.522		0.265728
CYP1A1	NM_000499	11.2829		0.265758
AFAP1-AS1	NR_026892	9.37077		0.265842
EN2	NM_001427	2.89207		0.265849
RALY	NM_016732	2.89207		0.265849
IER5	NM_016545	301.45		0.265944
ADAP1	NM_006869	11.4426		0.26615
KCTD4	NM_198404	2.41555		0.266517
LOC286359	NR_026847	2.41555		0.266517
NUP155	NM_153485	9.8434		0.26654
NDUFAF6	NM_152416	279.383		0.266727
LOC100270746	NR_026776	47.2752		0.266846
P4HB	NM_000918	1764.96		0.267283
IFITM3	NM_021034	358.024		0.267386
WWOX	NM_016373	79.9032		0.267532
BRWD3	NM_153252	591.34		0.267745
PRICKLE2	NM_198859	30.1447		0.267761
ZNF148	NM_021964	515.359		0.267938
TWSG1	NM_020648	579.703		0.268048
TEKT4	NM_144705	2.34472		0.268282
ZNF329	NM_024620	252.567		0.268402
SCNN1D	NM_001130413	6.22178		0.268471
KANSL1L	NM_152519	192.783		0.268673
DDX11-AS1	NR_038927	35.1547		0.269323
ZNF571	NM_016536	38.2989		0.269474
LMAN2	NM_006816	820.335		0.269591
SLC7A8	NM_012244	204.297		0.269697
ANKRD23	NM_144994	83.5583		0.269712
RRN3P2	NR_003369	3.3828		0.269942
TFE3	NM_006521	914.108		0.270265
HMCN1	NM_031935	67.0763		0.270307
TCF20	NM_005650	7.92978		0.270439
SIRT4	NM_012240	14.3306		0.270546
TAF1D	NM_024116	433.739		0.270637
IRS1	NM_005544	1024.64		0.270775
LLGL1	NM_004140	371.075		0.270831
VGLL3	NM_016206	21.3781		0.271472
ACN9	NM_020186	115.282		0.271539
HCN3	NM_020897	134.825		0.271604
EPPK1	NM_031308	9.21921		0.271657
ZNF624	NM_020787	49.5348		0.272025
MYO1D	NM_015194	1300.61		0.272352
HESX1	NM_003865	49.9795		0.272415
SLC35A5	NM_017945	532.831		0.272515
RAMP1	NM_005855	426.951		0.272713
TMPRSS15	NM_002772	44.2301		0.272936
PUSL1	NM_153339	279.563		0.273337
MANF	NM_006010	469.756		0.273574
ATP8A2	NM_016529	16.2514		0.273688
HABP4	NM_014282	290.427		0.273729
FAM73B	NM_032809	651.739		0.274091
C11orf95	NM_001144936	321.494		0.274738
LCMT2	NM_014793	218.495		0.274813
LOC100289019	NR_033374	259.766		0.274848
GJA1	NM_000165	1144.8		0.275186
CTDSP2	NM_005730	1450.03		0.27523
LSM5	NR_024466	11.2105		0.275266
APC2	NM_005883	167.816		0.275581
STK38L	NM_015000	758.023		0.275614
PFN4	NM_199346	8.76172		0.275702
KIF1B	NM_183416	411.953		0.275764
POLR2A	NM_000937	1657.93		0.27578
CCR10	NM_016602	11.8731		0.275804
TMTC3	NM_181783	300.446		0.27613
SAV1	NM_021818	384.274		0.276803
SLC24A6	NM_024959	340.866		0.277071
DNAJC13	NM_015268	1179.32		0.277442
SEC11C	NM_033280	259.075		0.277503
CAT	NM_001752	801.55		0.277549
SDSL	NM_138432	57.7614		0.277559
ITPKC	NM_025194	256.826		0.277593
ROBO4	NM_019055	572.853		0.277783
FUT9	NM_006581	107.833		0.277818
ICA1L	NM_138468	75.2106		0.27822
MEX3A	NM_001093725	1087.87		0.278313
LINC00648	NR_039996	226.602		0.278473
LNX2	NM_153371	218.631		0.278512
CLCF1	NM_001166212	3.09539		0.278589
LOC100507140	NR_037886	3.11799		0.279025
ELK4	NM_001973	1108.94		0.279156
ADRA1B	NM_000679	13.8982		0.279337
LONRF2	NM_198461	1333.47		0.279345
ZBED4	NM_014838	826.812		0.27993
GRHL1	NM_198182	84.744		0.279941
NARFL	NM_022493	559.237		0.280183
STT3B	NM_178862	1035.37		0.280337
FAM117B	NM_173511	497.782		0.28065
HS3ST3A1	NM_006042	417.572		0.2811
NGEF	NM_001114090	4.84279		0.281114
KIAA1875	NR_024207	117.067		0.281136
PKD1L1	NM_138295	5.58053		0.281195
RARRES3	NM_004585	39.9953		0.281643
KCTD11	NM_001002914	142.2		0.281705
ZNF836	NM_001102657	39.1313		0.281758
ZNF114	NM_153608	14.7659		0.281818
DDX51	NM_175066	823.513		0.282093
LOC145837	NR_026979	6.34137		0.282276
ANKFN1	NM_153228	20.9921		0.282575
FAM26E	NM_153711	4.22716		0.282613
NBR2	NR_003108	109.596		0.282723
SYCP2	NM_014258	11.0049		0.282871
CTDSPL2	NM_016396	426.779		0.282879
PTPN21	NM_007039	436.98		0.282967
WDR19	NM_025132	405.185		0.282982
LAMB3	NM_000228	2.94208		0.283036
TMX3	NM_019022	1273.54		0.283206
OPHN1	NM_002547	257.725		0.283209
PNPT1	NM_033109	960.297		0.283318
RYR2	NM_001035	39.3652		0.283367
PTN	NM_002825	72.5307		0.283408
MED1	NM_004774	1102.17		0.283597
FAM13A	NM_014883	78.6622		0.284009
BSCL2	NM_001122955	4.86869		0.284015
SEC62	NM_003262	1097.81		0.28405
DCPS	NM_014026	373.158		0.284052
CD93	NM_012072	2.11953		0.284066
FLJ27352	NM_001198784	107.682		0.284267
ZNF341	NM_032819	166.595		0.284269
SYNGR4	NM_012451	17.6417		0.284299
SERPINB7	NM_001040147	4.37466		0.284331
OASL	NM_003733	30.5019		0.284433
NAPRT1	NM_145201	199.378		0.28447
FAM172BP	NR_036433	79.6326		0.284517
PDE3B	NM_000922	679.445		0.284651
LINC00630	NR_038988	79.7593		0.284762
NRBF2	NM_030759	554.788		0.285205
GPR146	NM_138445	35.7628		0.28539
LOC339524	NR_026989	2.62195		0.285658
ZNF850	NM_001193552	72.2341		0.28591
TG	NM_003235	1658.89		0.285926
AKAP6	NM_004274	132.434		0.285932
EFNB1	NM_004429	1075.74		0.286067
LOC646471	NR_024498	59.6827		0.286071
RUSC1-AS1	NM_001039517	3.90854		0.286407
LOC152225	NR_026934	68.3421		0.286426
CRIM1	NM_016441	1107.4		0.286496
CACHD1	NM_020925	347.567		0.286549
METTL18	NM_033418	219.059		0.286859
ITSN1	NM_001001132	131.704		0.286894
CPAMD8	NM_015692	2.95528		0.287118
IDO1	NM_002164	57.384		0.287174
FCGBP	NM_003890	554.455		0.287269
NIM1	NM_153361	14.2376		0.287481
PCDHB4	NM_018938	2.15383		0.287608
DPM3	NM_018973	2.15383		0.287608
CSMD1	NM_033225	2.15383		0.287608
THRB-AS1	NR_046244	2.15383		0.287608
FMN1	NM_001103184	71.7653		0.287612
HIST1H1E	NM_005321	9.33956		0.287713
ORAI1	NM_032790	408.87		0.287823
SLC4A7	NM_003615	1432.77		0.288251
ST6GALNAC1	NM_018414	16.9609		0.288444
DUSP3	NM_004090	1175.13		0.288606
DACH1	NM_080759	2.60875		0.288637
C2orf66	NM_213608	57.0285		0.288673
NTHL1	NM_002528	325.397		0.288803
TMSB15B	NM_194324	6.24278		0.289023
CCL26	NM_006072	32.0881		0.289079
RPS24	NM_001142285	129.971		0.289678
HKDC1	NM_025130	310.643		0.29011
RECQL	NM_002907	11.9401		0.290471
ATHL1	NM_025092	482.322		0.290718
PRKAB2	NM_005399	560.904		0.291114
PSME2	NM_002818	459.934		0.291287
MMP28	NM_024302	2.64836		0.291552
LRFN4	NM_024036	740.545		0.291585
VSTM5	NM_001144871	78.4105		0.291891
RHOD	NM_014578	347.927		0.292202
FGF13	NM_004114	7.71604		0.292266
THEM4	NM_053055	166.104		0.29236
CHTF18	NM_022092	720.363		0.292377
PTCHD2	NM_020780	9.03176		0.292582
TGM4	NM_003241	53.854		0.292693
SRC	NM_198291	5.37663		0.292723
DEF6	NM_022047	124.048		0.292999
RPSAP52	NR_026825	76.6273		0.293194
LOC254896	NR_046173	9.26565		0.293323
SH3BP5-AS1	NR_046084	140.097		0.293409
BMP6	NM_001718	302.853		0.293471
NPC1	NM_000271	2132.56		0.294213
CRYL1	NM_015974	131.608		0.294617
ZSCAN12	NR_028077	64.1692		0.294644
RAB3D	NM_004283	633.186		0.294838
NUDT19	NM_001105570	349.728		0.295191
PPIC	NM_000943	191.016		0.295292
PCDH12	NM_016580	22.1847		0.295504
ZNF606	NM_025027	74.5339		0.295625
GUCY2C	NM_004963	4.41658		0.295941
TNFRSF14	NM_003820	49.21		0.296007
C1orf227	NM_001024601	2.59554		0.296026
IFI16	NM_005531	20.3612		0.296129
LOC646329	NR_034120	160.9		0.296182
ETFB	NM_001014763	16.1152		0.296289
TMEFF2	NM_016192	3.42241		0.296354
SHD	NM_020209	3.42241		0.296354
ZNF616	NM_178523	170.252		0.296396
LOC727982	NR_034134	3.3556		0.29645
NLRP11	NM_145007	10.9091		0.296611
PRAME	NM_206953	5.07681		0.296759
ZNF271	NR_024565	22.845		0.296808
PDGFRB	NM_002609	5.16721		0.29694
FAM129A	NM_052966	733.532		0.297092
NAAA	NM_001042402	8.24638		0.297094
ADAM19	NM_033274	845.825		0.297216
CCDC122	NM_144974	93.5159		0.297394
MEF2D	NM_005920	692.037		0.2974
ATP2A2	NM_170665	992.088		0.297415
H1FX-AS1	NR_026991	37.1299		0.297621
ASCL1	NM_004316	2.05173		0.297895
PICALM	NM_001008660	3.333		0.298211
KIAA1958	NM_133465	123.422		0.298415
LOXL1	NM_005576	496.576		0.298472
C1orf105	NM_139240	2.67096		0.298731
CRAMP1L	NM_020825	628.771		0.29879
TMF1	NM_007114	303.469		0.298888
TNPO2	NM_001136196	6.31116		0.298986
ZBTB1	NM_014950	29.7208		0.299086
EXO1	NM_130398	4.29336		0.299239
PROSER2	NM_153256	152.191		0.299301
PGAP1	NM_024989	564.292		0.299567
PCNXL4	NM_022495	607.572		0.299625
RECQL5	NM_004259	623.397		0.299627
RAB3GAP2	NM_012414	764.163		0.299672
LINC00894	NR_027456	58.7694		0.29987
KIAA1551	NM_018169	1594.7		0.299976
NRDE2	NM_017970	295.914		0.300089
CDK2AP2	NM_005851	407.743		0.300148
BEND5	NM_024603	23.7178		0.300345
RNPEPL1	NM_018226	702.744		0.300417
LRRIQ1	NM_001079910	29.1478		0.300579
FRAT2	NM_012083	359.888		0.300733
UBTD1	NM_024954	267.967		0.300807
PER2	NM_022817	304.541		0.301127
SRPX2	NM_014467	99.0523		0.301207
KIAA0247	NM_014734	283.645		0.301226
C6orf120	NM_001029863	555.551		0.301255
CRELD2	NM_001135101	6.37769		0.301449
PTBP2	NM_021190	378.965		0.301455
MERTK	NM_006343	342.09		0.301495
SUV420H2	NM_032701	310.178		0.301531
HPS4	NM_022081	42.1016		0.30154
TTLL7	NM_024686	86.3769		0.301562
CBR3	NM_001236	78.8994		0.302027
ZNF91	NM_003430	209.031		0.30204
JAG1	NM_000214	773.737		0.30205
HSPA9	NM_004134	1890.66		0.302354
SEMA5A	NM_003966	77.828		0.302482
PHF15	NM_015288	687.133		0.30268
ST3GAL4-AS1	NR_033839	48.8364		0.302834
MATN1-AS1	NR_034182	41.9023		0.302921
WWC2	NM_024949	528.886		0.303136
HHIP-AS1	NR_037595	3.6227		0.303206
NTNG2	NM_032536	8.73531		0.303411
ZNF558	NM_144693	163.31		0.303482
C2CD3	NM_015531	263.018		0.30363
TTC28-AS1	NR_026962	87.8337		0.303723
MIR3687	NR_037458	10.3027		0.303725
CD80	NM_005191	6.40358		0.303836
GTF3C4	NM_012204	733.343		0.303988
HS2ST1	NM_012262	738.629		0.304295
TSTD2	NM_139246	239.998		0.304671
TGFBR3L	NM_001195259	50.4458		0.304837
KRT75	NM_004693	1656.38		0.304852
C1QTNF8	NM_207419	11.5048		0.304926
TKT	NM_001135055	68.2953		0.305384
ARG2	NM_001172	299.102		0.305543
RFX3	NM_134428	19.46		0.305588
TDG	NM_003211	380.801		0.305688
NMT1	NM_021079	1623.37		0.305703
UFSP1	NM_001015072	38.8839		0.305721
CALCRL	NM_005795	50.2194		0.305741
CBX8	NM_020649	106.643		0.306004
ELFN2	NM_052906	951.393		0.306013
SLCO1B7	NM_001009562	28.9272		0.30623
MGAT1	NM_002406	6.38068		0.30624
SLC29A2	NM_001532	897.357		0.306332
KREMEN1	NM_001039570	86.9928		0.30639
RPL13AP20	NR_003932	44.0239		0.306525
DEGS1	NM_003676	688.622		0.30655
SOGA1	NM_199181	115.482		0.306563
LOC150381	NR_027034	76.8247		0.30657
LONP2	NM_031490	761.886		0.306743
PTPRG	NM_002841	175.706		0.306866
MORN3	NM_173855	8.4751		0.307075
PPBP	NM_002704	3.82783		0.30725
ATP6AP1L	NM_001017971	15.5671		0.307352
VTI1A	NM_145206	267.792		0.307537
USO1	NM_003715	1142.37		0.307632
GGNBP2	NM_024835	504.512		0.307983
AKR1C6P	NR_026743	6.07125		0.308003
TRIM16L	NM_001037330	112.421		0.308168
AHNAK	NM_024060	35.0022		0.308192
TRMT61A	NM_152307	1203.15		0.308199
LOC284551	NR_027085	2.16473		0.308293
ALOX15P1	NR_045985	2.16473		0.308293
CAMK2N1	NM_018584	5.64936		0.308613
USP54	NM_152586	1640.93		0.309589
ANKFY1	NM_016376	883.011		0.309629
CATSPER2P1	NR_002318	32.457		0.309894
2016-09-01	NM_052838	12.7563		0.309996
MCU	NM_138357	457.193		0.310702
SPTSSB	NM_001040100	214.222		0.310763
C15orf52	NM_207380	437.141		0.31081
GFOD2	NM_001243650	158.478		0.31099
XPNPEP3	NM_022098	435.189		0.311082
DNAJB4	NM_007034	137.455		0.311102
ABCD4	NM_005050	5.1314		0.311214
EBAG9	NM_004215	22.5012		0.311396
MIR4519	NR_039744	2.35004		0.311419
GBP1P1	NR_003133	3.78492		0.311625
TFF1	NM_003225	23.6239		0.311812
RBM44	NM_001080504	30.5646		0.31183
KIAA1239	NM_001144990	16.7162		0.311877
ZNF214	NM_013249	6.85851		0.311916
WIPF3	NM_001080529	487.603		0.311936
AKR1C1	NM_001353	69.2641		0.312168
KHDRBS3	NM_006558	415.874		0.312175
MBTPS1	NM_003791	1484.51		0.312252
CCNE1	NM_001238	79.623		0.312326
DECR2	NM_020664	394.681		0.312357
unknow	NM_014554	363.576		0.312384
IGF2BP3	NM_006547	892.988		0.312648
FBXO27	NM_178820	235.51		0.312715
PRAM1	NM_032152	4.62497		0.312805
EFHC2	NM_025184	1.89691		0.312923
ADCK5	NM_174922	320.449		0.313059
PTGER2	NM_000956	20.4757		0.313267
HELZ	NM_014877	1347.98		0.313306
RABL2A	NM_013412	35.9349		0.313359
KLRC2	NM_002260	5.59394		0.313393
SNHG1	NR_003098	606.599		0.313547
ESYT3	NM_031913	31.9366		0.313583
FBXL16	NM_153350	287.548		0.313591
FILIP1	NM_015687	8.05599		0.313725
SMPDL3A	NM_006714	186.771		0.313927
RBM24	NM_001143942	1.91011		0.31397
UTS2B	NM_198152	606.549		0.314047
TNIP2	NM_024309	19.6471		0.314063
ZDBF2	NM_020923	332.194		0.314093
CPEB4	NM_030627	506.638		0.31432
ATG16L2	NM_033388	211.932		0.314349
HSPBAP1	NM_024610	353.28		0.314638
ZBTB46	NM_025224	57.1203		0.314663
STK38	NM_007271	719.469		0.314788
NPW	NM_001099456	160.479		0.314879
MEIS2	NM_172316	1.84611		0.314962
TTN	NM_133378	48.8615		0.315268
RABGAP1	NM_012197	716.284		0.31539
EPRS	NM_004446	2448.02		0.315406
NDST1	NM_001543	1257.58		0.315623
SSBP4	NM_032627	2.34065		0.315631
IGFN1	NM_001164586	106.915		0.315666
PRKACB	NM_182948	2.30484		0.315929
AEBP1	NM_001129	3.83772		0.316044
NUTM2A	NM_001099338	5.0636		0.316061
RBKS	NM_022128	52.2509		0.316105
SHROOM3	NM_020859	607.977		0.316123
RNF138P1	NR_001575	2.36325		0.316261
CMTM8	NM_178868	168.834		0.316265
ARSK	NM_198150	237.009		0.316317
PCDHB10	NM_018930	1.8837		0.316391
MYSM1	NM_001085487	779.314		0.316411
ABCC9	NM_020297	9.9425		0.316758
STARD10	NM_006645	234.39		0.316825
BMP3	NM_001201	531.734		0.316826
VGF	NM_003378	93.1746		0.31708
ANGEL2	NM_144567	479.239		0.317159
SLC25A46	NM_138773	403.096		0.317303
C19orf77	NM_001136503	5.21241		0.317536
PHF19	NM_015651	559.319		0.31758
CLTC	NM_004859	2931.54		0.317684
GALM	NM_138801	394.618		0.317944
NOVA2	NM_002516	6.55759		0.318097
IQGAP2	NM_006633	51.952		0.318133
RSF1	NM_016578	765.334		0.318178
RAET1L	NM_130900	8.1283		0.318279
KIDINS220	NM_020738	1029.44		0.318343
ERO1L	NM_014584	814.973		0.318528
IL10RB	NM_000628	198.341		0.31856
SORCS2	NM_020777	3.18579		0.318698
YOD1	NM_018566	823.943		0.318762
PABPC1L	NM_001124756	550.975		0.318799
FAM157A	NM_001145248	4.39926		0.318982
TMEM51-AS1	NR_027136	10.9698		0.318982
KRTAP4-7	NM_033061	1.86871		0.319184
DNAH7	NM_018897	99.3467		0.319202
CEP290	NM_025114	405.922		0.31937
MT1F	NM_005949	8.40989		0.319653
INF2	NM_032714	189.083		0.319729
JSRP1	NM_144616	5.81765		0.319816
AKR7L	NR_040288	2.37823		0.319819
SCG2	NM_003469	13.9043		0.319831
FFAR2	NM_005306	3.55441		0.320298
PPP4R4	NM_020958	3.55441		0.320298
HTRA3	NM_053044	3.55441		0.320298
SSTR5-AS1	NR_027242	958.167		0.320307
LOC729683	NR_046273	3.58992		0.320377
CYR61	NM_001554	446.942		0.320566
AHSG	NM_001622	2.86717		0.320588
FLJ36777	NR_027441	2.86717		0.320588
AFF4	NM_014423	1025.2		0.321022
GLYATL2	NM_145016	2.0878		0.321056
ESPNL	NM_194312	14.8175		0.321119
NUDT15	NM_018283	440.24		0.321202
EXOC6B	NM_015189	142.079		0.321379
CSTF3	NM_001326	462.781		0.321534
ADAMTSL4	NM_019032	22.4671		0.32157
DCP1A	NM_018403	761.555		0.321646
C19orf44	NM_032207	259.471		0.321815
FAM180A	NM_205855	13.6743		0.321841
CLIP4	NM_024692	312.703		0.321928
IL20RA	NM_014432	156.69		0.322054
ULK3	NM_001099436	503.253		0.322118
KCND2	NM_012281	8.01206		0.322203
FLJ10038	NR_026891	110.822		0.322345
BEST1	NM_001139443	11.7498		0.322513
MAP7D1	NM_018067	736.596		0.322577
STAC3	NM_145064	54.899		0.322701
RAPH1	NM_203365	10.141		0.322742
LXN	NM_020169	141.416		0.322778
FAM57A	NM_024792	336.421		0.323256
SOLH	NM_005632	1185.1		0.32327
MIR4263	NR_036230	2.38585		0.323789
GOLT1B	NM_016072	608.146		0.323868
EEF1A2	NM_001958	1185.1		0.324008
SLC26A4-AS1	NR_028137	9.04124		0.324077
BHLHA15	NM_177455	11.3157		0.324249
DICER1-AS1	NR_015415	66.4721		0.324647
GCNT3	NM_004751	50.3672		0.324896
VASN	NM_138440	240.541		0.32492
SYCP2L	NM_001040274	6.08064		0.325122
RPL27A	NM_000990	737.104		0.325292
RCAN1	NM_004414	1.80091		0.325557
CSPG4	NM_001897	62.3789		0.325648
LIPT2	NM_001144869	23.3283		0.325781
SLIT1	NM_003061	4.87119		0.325811
HRC	NM_002152	2.36503		0.325819
TEX15	NM_031271	91.6545		0.325882
CBX6	NM_014292	448.371		0.326054
TPM3P9	NR_003148	133.182		0.326059
NT5DC3	NM_001031701	738.328		0.326223
AP3S2	NR_023361	3.44981		0.326241
RUFY1	NM_025158	6.63911		0.326329
ABCD3	NM_002858	499.502		0.326342
SNHG12	NR_024127	170.163		0.326503
HS3ST1	NM_005114	23.0832		0.326564
GLUD1	NM_005271	646.965		0.326573
SPTBN1	NM_178313	328.098		0.326644
GBP1	NM_002053	43.6334		0.32674
ATF6	NM_007348	1148.31		0.326996
UNC93B1	NM_030930	430.653		0.327107
CCDC47	NM_020198	1442.42		0.327191
HOOK1	NM_015888	337.39		0.327207
GLCE	NM_015554	462.153		0.327582
ABCC3	NM_001144070	2.40083		0.327695
FAM104B	NM_001166703	2.40083		0.327695
HSF4	NM_001538	2.40083		0.327695
DNAJC5G	NM_173650	2.40083		0.327695
BCL2L15	NM_001010922	9.18314		0.327836
FBXO3	NM_033406	26.8005		0.327845
CCSAP	NM_145257	172.876		0.327868
ST14	NM_021978	8.92045		0.328043
CCDC135	NM_032269	6.30227		0.328492
H6PD	NM_004285	765.624		0.328545
TNFSF15	NM_005118	3.51151		0.32862
PTRH1	NM_001002913	222.765		0.328651
LOC100134868	NR_004846	6.14307		0.329325
ABHD10	NM_018394	612.808		0.329334
PTDSS2	NM_030783	898.997		0.329641
MIDN	NM_177401	610.618		0.329654
THAP2	NM_031435	113.111		0.329673
LINC00893	NR_027455	30.8104		0.330203
MUC2	NM_002457	20.8748		0.330386
HDAC7	NM_015401	2.88977		0.33039
MMP9	NM_004994	8.07478		0.330393
ZNFX1	NM_021035	970.385		0.330408
SP4	NM_003112	96.5658		0.330465
LAMC2	NM_005562	499.301		0.330489
ZNF121	NM_001008727	336.952		0.330568
AKAP11	NM_016248	590.595		0.33059
C9orf43	NM_152786	53.0166		0.330828
HOMER1	NM_004272	292.22		0.330975
FBXO18	NM_032807	8.26136		0.33105
LOC728613	NR_003713	78.9276		0.331363
BAIAP2-AS1	NR_026857	247.051		0.331453
TRAM2	NM_012288	739.919		0.332012
ZNF609	NM_015042	973.295		0.332147
BAZ2B	NM_013450	467.423		0.332251
EMP3	NM_001425	327.572		0.332251
CXCL5	NM_002994	3.52471		0.332302
MYH3	NM_002470	130.336		0.332357
POLK	NM_016218	148.708		0.332376
GOT1	NM_002079	455.016		0.332549
SAPCD2	NM_178448	986.377		0.332879
ARCN1	NM_001655	52.9256		0.333082
PTPN4	NM_002830	336.033		0.33311
CREM	NM_001881	25.0417		0.333348
ZNF34	NM_030580	101.738		0.33345
CCDC82	NM_024725	222.577		0.333792
MMP3	NM_002422	15.0993		0.334042
HMGN2P46	NR_022014	1.89131		0.334148
KPNA4	NM_002268	1453.44		0.334405
RAB11FIP4	NM_032932	18.1228		0.334505
ZNF354A	NM_005649	267.87		0.33452
MMAA	NM_172250	125.406		0.334543
CNNM1	NM_020348	50.9356		0.334567
KIF3A	NM_007054	281.912		0.334645
BIRC2	NM_001166	545.624		0.33467
C2orf81	NM_001145054	78.0941		0.334715
KLHL21	NM_014851	1046.71		0.334826
NR2F1	NM_005654	1050.23		0.335081
ARHGAP32	NM_001142685	22.7262		0.335102
SSR1	NM_003144	1474.32		0.335127
GPR37	NM_005302	133.351		0.335357
DUSP5P1	NR_002834	130.507		0.335537
ETHE1	NM_014297	289.052		0.335887
YEATS2	NM_018023	1171.84		0.33598
HSPA5	NM_005347	2042.55		0.336016
NDUFS2	NM_001166159	10.4964		0.336213
TNNI3	NM_000363	61.2436		0.336277
PAX9	NM_006194	369.362		0.336445
unknow	NM_201453_1	3.4186		0.336563
PIWIL4	NM_152431	18.7636		0.336704
RHOT2	NM_138769	1073.61		0.336742
ZFP82	NM_133466	1.93652		0.336781
SYNJ2BP	NM_018373	645.271		0.336968
LOC100287036	NM_001242885	31.688		0.336975
FAM132A	NM_001014980	29.2047		0.336982
SPCS2	NM_014752	202.335		0.337143
GLB1L2	NM_138342	167.543		0.337282
BRSK1	NM_032430	155.362		0.337374
HOXD13	NM_000523	93.4069		0.337396
BRWD1	NM_001007246	175.124		0.337526
TTC33	NM_012382	138.259		0.337627
SERPINA3	NM_001085	2.39524		0.337815
GPR112	NM_153834	2.39524		0.337815
DERA	NM_015954	253.918		0.337841
DPCD	NM_015448	201.291		0.337872
LAMP2	NM_002294	144.842		0.338169
MSMP	NM_001044264	418.908		0.338188
NAP1L6	NR_027291	4.26852		0.338252
TET2	NM_001127208	204.636		0.338328
USP31	NM_020718	695.451		0.338545
USP27X	NM_001145073	69.9078		0.338608
RETSAT	NM_017750	732.05		0.338628
ACAD8	NM_014384	460.705		0.338741
ANP32C	NM_012403	2.89537		0.338985
IKBKG	NM_001099856	15.8109		0.33908
PCYOX1L	NM_024028	377.434		0.33908
HHEX	NM_002729	298.044		0.339125
IMPAD1	NM_017813	1213.75		0.339442
RELL1	NM_001085400	18.3658		0.339684
unknow	NM_001102663_1	2.90857		0.339734
EFNA3	NM_004952	151.542		0.339826
C17orf51	NM_001113434	559.853		0.339921
C17orf104	NM_001145080	48.1222		0.339975
TLR6	NM_006068	68.9893		0.340109
ADAMTS5	NM_007038	6.56858		0.340263
SEC13	NM_001136232	3.446		0.340453
SPTBN1	NM_003128	824.217		0.340489
NR2C1	NM_003297	140.42		0.340516
ZNF184	NM_007149	171.73		0.340721
MAP3K8	NM_005204	8.52919		0.340831
ICAM3	NM_002162	326.786		0.340831
SLC12A9	NM_020246	620.886		0.340959
GFPT2	NM_005110	184.068		0.341057
TCEA3	NM_003196	75.0297		0.341323
SH2B1	NM_015503	119.255		0.341617
SLC35B1	NM_005827	637.693		0.341654
ABHD12	NM_015600	32.6709		0.341695
FAM131A	NM_144635	9.64008		0.341878
SYNRG	NM_007247	8.73583		0.341918
WASH2P	NR_024077	65.9941		0.342355
unknow	NR_002934	138.73		0.342383
NGF	NM_002506	4.74048		0.342389
MSL3	NM_078628	168.559		0.342603
HGF	NM_001010934	2.40845		0.342714
GBP4	NM_052941	5.59653		0.342879
SSC5D	NM_001144950	13.1006		0.343203
NAALADL2	NM_207015	13.1006		0.343203
RCBTB2	NM_001268	132.805		0.343538
MIRLET7BHG	NR_027033	75.5653		0.343552
EIF5A2	NM_020390	158.963		0.343691
ZGLP1	NM_001103167	72.1491		0.343782
LOC284581	NR_046097	42.9597		0.343822
ZNF500	NM_021646	207.116		0.34388
CNFN	NM_032488	35.482		0.343883
SLC1A1	NM_004170	196.993		0.344228
ARHGAP23	NM_001199417	196.19		0.344369
ZNF365	NM_014951	42.5933		0.344467
P2RX3	NM_002559	3.03698		0.34458
SC5D	NM_001024956	1.6664		0.344593
HIST1H2BB	NM_021062	1.6664		0.344593
MAGEC3	NM_177456	1.6664		0.344593
MAP1LC3B	NM_022818	739.601		0.344641
DUSP9	NM_001395	115.408		0.34472
LINC00294	NR_015451	221.125		0.344932
DLGAP1-AS1	NR_024101	84.7681		0.344996
CCDC24	NM_152499	114.335		0.345002
MSTO1;MSTO2P	NR_024117	101.725		0.345252
LOC100506368	NR_038905	12.5779		0.345411
LRP11	NM_032832	510.551		0.345457
ALG6	NM_013339	240.719		0.345613
NR2F1-AS1	NR_021490	74.7279		0.345651
GNL3	NM_206825	4.38126		0.345715
FAM110A	NM_001042353	5.36572		0.345817
ZDHHC2	NM_016353	465.964		0.345846
TMPRSS11D	NM_004262	1.65319		0.346014
ITIH6	NM_198510	1.65319		0.346014
PVRIG	NM_024070	28.0013		0.346194
COL9A3	NM_001853	50.6433		0.346259
RGAG4	NM_001024455	12.6359		0.346328
TRABD2A	NM_001080824	78.0983		0.346347
SPATA6L	NM_001039395	20.7608		0.346364
IFIT5	NM_012420	265.734		0.346446
ENO4	NM_001242699	15.4783		0.346544
SLC16A13	NM_201566	32.9913		0.346608
RIPPLY3	NM_018962	3.63361		0.346854
ANKRD1	NM_014391	6.63409		0.34689
FBXO30	NM_032145	463.414		0.346978
OXCT1	NM_000436	524.178		0.346983
NELL2	NM_001145108	27.1866		0.347037
CABLES2	NM_031215	281.422		0.347157
STK39	NM_013233	765.426		0.347289
UFL1	NM_015323	423.259		0.347406
RLTPR	NM_001013838	115.642		0.34744
NMI	NM_004688	273.668		0.347565
PERP	NM_022121	890.433		0.34764
FAAH	NM_001441	107.074		0.347816
PRRG1	NM_001173486	15.4029		0.348031
DNHD1	NM_173589	13.8459		0.348131
PVRL1	NM_203286	4.81279		0.348217
RPLP0P2	NR_002775	210.613		0.348225
PRKD1	NM_002742	399.226		0.348249
TMEM186	NM_015421	263.924		0.348413
CASZ1	NM_001079843	9.67207		0.348533
GPR161	NM_153832	96.9401		0.348821
SLC40A1	NM_014585	1.6796		0.348865
DHX40	NM_024612	24.2831		0.348874
TMCO6	NM_018502	290.67		0.348947
DCDC2B	NM_001099434	31.9977		0.349014
AACSP1	NR_024035	7.77317		0.349191
CHP1	NM_007236	827.394		0.349194
SCRT1	NM_031309	44.3977		0.349207
ABCB8	NM_007188	574.489		0.349473
LIPH	NM_139248	132.839		0.349774
SH3BP1	NM_018957	210.548		0.349812
PLK5	NM_001243079	5.06669		0.349843
CST1	NM_001898	4.58868		0.350019
ZP4	NM_021186	3.00758		0.350379
TMCO5B	NR_046005	3.00758		0.350379
TRPA1	NM_007332	3.93625		0.350413
SCARNA15	NR_003011	5.10249		0.350769
FAM188A	NM_024948	477.198		0.350921
PHF3	NM_015153	1248.23		0.351079
DBNDD2	NM_018478	2.43105		0.351164
ATP6V0E2-AS1	NR_027040	68.0917		0.351214
SMAD1	NM_005900	6.03946		0.351383
NUP153	NM_005124	953.962		0.35164
GXYLT2	NM_001080393	29.4051		0.35171
TTLL9	NM_001008409	1.5727		0.351769
ULBP2	NM_025217	22.4489		0.351805
KIAA1462	NM_020848	778.862		0.351894
FAM171A1	NM_001010924	356.174		0.351894
IQSEC1	NM_001134382	385.4		0.351957
AGAP5	NM_001144000	140.636		0.352135
MAD2L1BP	NM_001003690	5.74275		0.352342
LANCL2	NM_018697	335.123		0.352384
CDC42BPG	NM_017525	37.3652		0.352854
UBXN6	NM_001171091	1.5953		0.352873
LRRC29	NM_012163	1.5953		0.352873
TENC1	NM_015319	1.5953		0.352873
SLX4	NM_032444	316.957		0.352959
MIR93	NR_029510	1.63999		0.353063
LINC00263	NR_026762	160.84		0.353228
TMEM161B	NM_153354	389.443		0.353264
NUCKS1	NM_022731	2183.54		0.353293
SFT2D3	NM_032740	207.6		0.353444
MYADML2	NM_001145113	12.5881		0.353484
MED23	NM_004830	68.2963		0.353636
OCLM	NM_022375	3.64301		0.353689
STX11	NM_003764	26.8712		0.353908
TMEM126A	NM_032273	9.04575		0.35397
ZNF721	NM_133474	462.019		0.354019
unknow	NM_178542	196.905		0.354193
FAM122B	NM_001166599	68.7873		0.354196
NEGR1	NM_173808	391.222		0.354243
ATE1	NM_001001976	4.05804		0.354389
ENPP4	NM_014936	42.7313		0.35444
MCOLN1	NM_020533	492.563		0.354456
DYNLT3	NM_006520	500.871		0.354495
HNF1A	NM_000545	58.3928		0.354506
TICAM1	NM_182919	627.097		0.354825
RAB27B	NM_004163	614.244		0.354836
C2CD2L	NM_014807	393.734		0.354837
SLC38A7	NM_018231	384.794		0.354932
VRK2	NR_036441	11.5388		0.355038
MT1X	NM_005952	162.545		0.355141
unknow	NR_033289	13.9068		0.355224
[truncated: 14,153 more rows]
